# Supplementary material for: Genomic comparison of methicillin-resistant Staphylococcus aureus CC398 isolates from livestock, meat and humans in the Netherlands
Source: Front Microbiol. 2026 Feb 9;17:1770695. doi: 10.3389/fmicb.2026.1770695 (PMC12926443; doi:10.3389/fmicb.2026.1770695)
Supplement: Supplementary file 1 [file Table_1.XLSX]

## Sheet: Table S1
Table S1	Distribution of virulence factors among MRSA-CC398 isolates from humans, isolates belonging to the human lineage (group C) and animal-related isolates (group A, B, C, D)
	Group	Human total	Human lineage	Animal-related
	Number	n=1,758	n=129	n=811
	Percentage	%	%	%
Host immunity	sak	12.1	99.2	1
	scn	12.3	99.2	1.1
Toxin	eta	0.06	a	a
	hlgA	100	100	100
	hlgB	100	100	100
	hlgC	100	100	100
	lukD	0.1	0.8	a
	lukE	0.1	0.8	a
	lukF-PV	7.2	97.7	a
	lukS-PV	7.2	97.7	a
	tst	0.06	a	a
Exoenzyme	aur	100	100	100
	splA	0.1	0.8	a
	splB	0.1	0.8	a
	splE	0.06	0.8	a
Enterotoxin	sea	0.3	a	a
	seb	3.5	a	1.6
	sec	0.06	a	a
	sed	a	a	0.1
	sej	a	a	0.1
	sek	0.2	a	a
	sel	0.06	a	a
	sep	0.4	a	0.5
	seq	0.2	a	a
	ser	0	a	0.1
a = absent
