# Supplementary material for: Genomic comparison of methicillin-resistant Staphylococcus aureus CC398 isolates from livestock, meat and humans in the Netherlands
Source: Front Microbiol. 2026 Feb 9;17:1770695. doi: 10.3389/fmicb.2026.1770695 (PMC12926443; doi:10.3389/fmicb.2026.1770695)
Supplement: Supplementary file 2 [file Table_2.XLSX]

## Sheet: Table S2
Table S2 Distribution of antimicrobial resistance genes among human- and animal-related MRSA CC398 isolates
	Total	CC398-A	CC398-B	CC398-C	CC398-D	Human total	Human lineage	Animal total	Broiler	Turkey	Pig	Veal calve	Cattle
	n=2,569	n=205	n=308	n=382	n=1,674	n=1,758	n=129	n=811	n=81	n=23	n=293	n=242	n=170
	%	%	%	%	%	%	%	%	%	%	%	%	%
Aminoglycosides
aac(6')-Ie- (aph(2'')-Ia)	23.7	a	0.97	2.4	35.6	16.5	1.5	39.2	12.3	47.8	20.1	69.8	40.6
aadD1	16.1	0.98	23.7	3.4	19.4	9.3	0.8	30.8	16	30.4	22.9	57.9	13.5
ant(6)-Ia	2.9	a	19.5	0.3	0.8	3.2	0.8	2.2	3.7	a	a	5	1.8
ant(9)-Ia (spc)	18.1	99.5	15.3	43.5	2.9	22.4	100	9	39.5	13	7.8	2.9	4.7
apmA	4.7	a	a	a	7.2	3.1	a	8.3	2.5	a	19.1	0.8	4.1
str	7.4	3.4	7.8	8.9	7.4	4.6	a	13.2	6.2	13	10.9	9.9	25.3
Lincosamides/
macrolides
erm(A)	10.7	99.5	0.3	9.4	2	11.5	100*	8.8	39.5	13	7.2	2.9	4.7
erm(B)	8.6	13.2	1.3	3.9	10.4	15.5	0.8	12.2	8.6	30.4	21.8	4.1	6.5
erm(C)	17.7	16.1	30.2	13.9	16.5	15	0.8	23.7	46.9	13	7.5	44.6	12.4
erm(T)	7.4	a	0.6	a	11.2	1.8	a	19.4	9.9	26.1	2.4	52.9	4.7
lnu(B)	7.5	a	55.5	0.3	1.3	9.3	a	3.7	4.9	a	3.4	5.4	1.8
lnu(G)	1.5	a	a	9.7	0.1	1.8	a	0.9	a	a	1.4	a	1.8
lsa(A)	0.3	a	0.3	0.3	0.3	0.4	a	a	a	a	a	a	a
lsa(E)	7.6	a	55.8	0.3	1.3	9.3	a	3.7	4.9	a	3.4	5.4	1.8
mph(C)	0.1	a	a	0.5	a	0.1	0.8	a	a	a	a	a	a
vga(A)	2.7	1	11	4.5	1	3.9	a	4.2	8.6	4.3	2.7	6.2	1.8
vga(A) LC	0.2	a	a	a	0.2	a	a	0.6	a	a	0.3	0.8	0.6
vga(E)	8.9	98.5	0.3	0.3	1.4	10.1	a	6.2	28.4	13	6.1	0.8	2.4
Linezolid
cfr	0.5	a	0.6	a	0.6	0.6	a	0.1	a	a	0.3	a	a
optrA	0.04	a	a	a	0.06	0.06	a	a	a	a	a	a	a
poxtA	0.08	a	a	0.3	0.06	0.06	a	0.1	a	a	a	0.4	a
Phenicols
catA	0.5	a	0.3	1.8	0.3	0.5	2.3	0.6	a	a	1.4	a	0.6
fexA	13.5	2	24.4	1.8	15.6	16.5	a	7	1.2	a	10.2	7.4	4.7
Tetracyclines
tet(K)	68.6	90.7	87.3	81.7	59.4	75.4	93	53.9	64.2	43.5	74.1	25.6	55.3
tet(L)	16.9	1	2.9	9.7	23	7.8	a	36.4	28.4	34.8	29.7	63.2	14.1
tet(M)	93	96.1	98.4	63.4	98.3	90.3	a	98.6	100	100	97.6	99.1	98.8
Trimethoprim
dfrC	1.2	a	6.5	2.4	0.2	1	a	1.9	3.7	a	0.3	4.5	a
dfrD	0.2	a	0.3	a	0.2	0.06	a	0.4	a	a	a	1.2	a
dfrE	0.3	a	0.3	0.3	0.3	0.4	a	a	a	a	a	a	a
dfrG	21.7	97.1	89.6	11.5	2.3	25.5	a	13.4	37	13	12.3	9.5	10
dfrK	40.1	0.5	0.6	9.7	53.1	30.2	a	61.4	37	69.6	61.4	73.6	55.3
a=absent
*=ermA variant detected by ResFinder
