# Supplementary material for: Genomic comparison of methicillin-resistant Staphylococcus aureus CC398 isolates from livestock, meat and humans in the Netherlands
Source: Front Microbiol. 2026 Feb 9;17:1770695. doi: 10.3389/fmicb.2026.1770695 (PMC12926443; doi:10.3389/fmicb.2026.1770695)
Supplement: Supplementary file 3 [file Data_Sheet_1.xlsx]

## Sheet: SRA Accession numbers
KEY	SRA Illumina Accession nr	SRA Illumina Project nr
RIVM_M032538	SAMN30844049	PRJNA881825
RIVM_M032781	SAMN30844078	PRJNA881825
RIVM_M032813	SAMN30844081	PRJNA881825
RIVM_M032828	SAMN30844084	PRJNA881825
RIVM_M032874	SAMN30844092	PRJNA881825
RIVM_M033061	SAMN30844114	PRJNA881825
RIVM_M033154	SAMN30844127	PRJNA881825
RIVM_M033244	SAMN30844137	PRJNA881825
RIVM_M033294	SAMN30844145	PRJNA881825
RIVM_M033329	SAMN30844147	PRJNA881825
RIVM_M033553	SAMN30844162	PRJNA881825
RIVM_M033600	SAMN30844170	PRJNA881825
RIVM_M033617	SAMN30844171	PRJNA881825
RIVM_M033707	SAMN30844180	PRJNA881825
RIVM_M033881	SAMN30844195	PRJNA881825
RIVM_M033925	SAMN30844198	PRJNA881825
RIVM_M033941	SAMN30844199	PRJNA881825
RIVM_M034064	SAMN30844201	PRJNA881825
RIVM_M034085	SAMN30844203	PRJNA881825
RIVM_M034126	SAMN30844204	PRJNA881825
RIVM_M034134	SAMN30844205	PRJNA881825
RIVM_M034180	SAMN30844206	PRJNA881825
RIVM_M034258	SAMN30844208	PRJNA881825
RIVM_M034259	SAMN30844209	PRJNA881825
RIVM_M034722	SAMN30844212	PRJNA881825
RIVM_M034808	SAMN30844213	PRJNA881825
RIVM_M034944	SAMN30844216	PRJNA881825
RIVM_M035021	SAMN30844218	PRJNA881825
RIVM_M035180	SAMN30844221	PRJNA881825
RIVM_M035226	SAMN30844223	PRJNA881825
RIVM_M035388	SAMN30844224	PRJNA881825
RIVM_M035407	SAMN30844225	PRJNA881825
RIVM_M035458	SAMN30844226	PRJNA881825
RIVM_M035512	SAMN30844227	PRJNA881825
RIVM_M035547	SAMN30844228	PRJNA881825
RIVM_M035553	SAMN30844229	PRJNA881825
RIVM_M035701	SAMN30844231	PRJNA881825
RIVM_M035962	SAMN30844232	PRJNA881825
RIVM_M035983	SAMN30844233	PRJNA881825
RIVM_M036014	SAMN30844234	PRJNA881825
RIVM_M036115	SAMN30844237	PRJNA881825
RIVM_M036194	SAMN30844238	PRJNA881825
RIVM_M036292	SAMN30844240	PRJNA881825
RIVM_M036294	SAMN30844241	PRJNA881825
RIVM_M036335	SAMN30844244	PRJNA881825
RIVM_M036345	SAMN30844245	PRJNA881825
RIVM_M036371	SAMN30844255	PRJNA881825
RIVM_M036373	SAMN30844256	PRJNA881825
RIVM_M036376	SAMN30844258	PRJNA881825
RIVM_M036392	SAMN30844262	PRJNA881825
RIVM_M036399	SAMN30844263	PRJNA881825
RIVM_M036416	SAMN30844265	PRJNA881825
RIVM_M036435	SAMN30844267	PRJNA881825
RIVM_M036487	SAMN30844274	PRJNA881825
RIVM_M036503	SAMN30844278	PRJNA881825
RIVM_M036528	SAMN30844282	PRJNA881825
RIVM_M036585	SAMN30844296	PRJNA881825
RIVM_M036600	SAMN30844297	PRJNA881825
RIVM_M036617	SAMN30844299	PRJNA881825
RIVM_M036676	SAMN30844316	PRJNA881825
RIVM_M036709	SAMN30844322	PRJNA881825
RIVM_M036724	SAMN30844326	PRJNA881825
RIVM_M036732	SAMN30844329	PRJNA881825
RIVM_M036807	SAMN30844346	PRJNA881825
RIVM_M036826	SAMN30844349	PRJNA881825
RIVM_M036829	SAMN30844350	PRJNA881825
RIVM_M036831	SAMN30844351	PRJNA881825
RIVM_M036838	SAMN30844354	PRJNA881825
RIVM_M036872	SAMN30844358	PRJNA881825
RIVM_M036947	SAMN30844373	PRJNA881825
RIVM_M036964	SAMN30844375	PRJNA881825
RIVM_M036983	SAMN30844378	PRJNA881825
RIVM_M036987	SAMN30844380	PRJNA881825
RIVM_M037011	SAMN30842552	PRJNA880488
RIVM_M037022	SAMN30842555	PRJNA880488
RIVM_M037024	SAMN30842556	PRJNA880488
RIVM_M037068	SAMN30842563	PRJNA880488
RIVM_M037087	SAMN30842565	PRJNA880488
RIVM_M037097	SAMN30842568	PRJNA880488
RIVM_M037099	SAMN30842570	PRJNA880488
RIVM_M037100	SAMN30842571	PRJNA880488
RIVM_M037130	SAMN30842578	PRJNA880488
RIVM_M037141	SAMN30842583	PRJNA880488
RIVM_M037143	SAMN30842584	PRJNA880488
RIVM_M037148	SAMN30842585	PRJNA880488
RIVM_M037163	SAMN30842590	PRJNA880488
RIVM_M037165	SAMN30842591	PRJNA880488
RIVM_M037203	SAMN30842602	PRJNA880488
RIVM_M037204	SAMN30842603	PRJNA880488
RIVM_M037209	SAMN30842605	PRJNA880488
RIVM_M037222	SAMN30842609	PRJNA880488
RIVM_M037230	SAMN30842610	PRJNA880488
RIVM_M037235	SAMN30842614	PRJNA880488
RIVM_M037238	SAMN30842615	PRJNA880488
RIVM_M037240	SAMN30842616	PRJNA880488
RIVM_M037242	SAMN50225229	PRJNA1297440
RIVM_M037245	SAMN30842619	PRJNA880488
RIVM_M037246	SAMN30842620	PRJNA880488
RIVM_M037277	SAMN30842628	PRJNA880488
RIVM_M037283	SAMN30842630	PRJNA880488
RIVM_M037303	SAMN30842635	PRJNA880488
RIVM_M037314	SAMN50225230	PRJNA1297440
RIVM_M037366	SAMN50225231	PRJNA1297440
RIVM_M037369	SAMN30842659	PRJNA880488
RIVM_M037373	SAMN50225232	PRJNA1297440
RIVM_M037398	SAMN30842669	PRJNA880488
RIVM_M037411	SAMN30842674	PRJNA880488
RIVM_M037415	SAMN30842675	PRJNA880488
RIVM_M037470	SAMN30842690	PRJNA880488
RIVM_M037493	SAMN30842701	PRJNA880488
RIVM_M037495	SAMN30842703	PRJNA880488
RIVM_M037498	SAMN30842704	PRJNA880488
RIVM_M037508	SAMN30842706	PRJNA880488
RIVM_M037514	SAMN30842709	PRJNA880488
RIVM_M037516	SAMN30842710	PRJNA880488
RIVM_M037526	SAMN30842714	PRJNA880488
RIVM_M037528	SAMN30842715	PRJNA880488
RIVM_M037529	SAMN30842716	PRJNA880488
RIVM_M037543	SAMN30842718	PRJNA880488
RIVM_M037548	SAMN30842720	PRJNA880488
RIVM_M037560	SAMN50225233	PRJNA1297440
RIVM_M037561	SAMN50225234	PRJNA1297440
RIVM_M037577	SAMN50225235	PRJNA1297440
RIVM_M037578	SAMN30842726	PRJNA880488
RIVM_M037582	SAMN30842727	PRJNA880488
RIVM_M037585	SAMN30842728	PRJNA880488
RIVM_M037594	SAMN30842729	PRJNA880488
RIVM_M037609	SAMN30842733	PRJNA880488
RIVM_M037611	SAMN30842735	PRJNA880488
RIVM_M037656	SAMN30842744	PRJNA880488
RIVM_M037664	SAMN30842747	PRJNA880488
RIVM_M037669	SAMN30842748	PRJNA880488
RIVM_M037686	SAMN30842751	PRJNA880488
RIVM_M037689	SAMN30842753	PRJNA880488
RIVM_M037719	SAMN30842761	PRJNA880488
RIVM_M037747	SAMN30842770	PRJNA880488
RIVM_M037753	SAMN30842771	PRJNA880488
RIVM_M037754	SAMN30842772	PRJNA880488
RIVM_M037756	SAMN30842773	PRJNA880488
RIVM_M037758	SAMN30842775	PRJNA880488
RIVM_M037784	SAMN30842784	PRJNA880488
RIVM_M037799	SAMN30842790	PRJNA880488
RIVM_M037802	SAMN30842791	PRJNA880488
RIVM_M037810	SAMN30842792	PRJNA880488
RIVM_M037814	SAMN30842793	PRJNA880488
RIVM_M037825	SAMN30842797	PRJNA880488
RIVM_M037828	SAMN30842799	PRJNA880488
RIVM_M037839	SAMN30842802	PRJNA880488
RIVM_M037871	SAMN30842810	PRJNA880488
RIVM_M037888	SAMN30842816	PRJNA880488
RIVM_M037902	SAMN30842821	PRJNA880488
RIVM_M037907	SAMN30842824	PRJNA880488
RIVM_M037909	SAMN30842825	PRJNA880488
RIVM_M037922	SAMN30842828	PRJNA880488
RIVM_M037949	SAMN30842837	PRJNA880488
RIVM_M037954	SAMN30842839	PRJNA880488
RIVM_M037955	SAMN30842840	PRJNA880488
RIVM_M037979	SAMN30842848	PRJNA880488
RIVM_M037986	SAMN30842849	PRJNA880488
RIVM_M038009	SAMN50225236	PRJNA1297440
RIVM_M038014	SAMN30842854	PRJNA880488
RIVM_M038043	SAMN30842862	PRJNA880488
RIVM_M038044	SAMN30842863	PRJNA880488
RIVM_M038046	SAMN30842864	PRJNA880488
RIVM_M038061	SAMN30842866	PRJNA880488
RIVM_M038081	SAMN30842871	PRJNA880488
RIVM_M038083	SAMN30842872	PRJNA880488
RIVM_M038093	SAMN30842875	PRJNA880488
RIVM_M038112	SAMN30842881	PRJNA880488
RIVM_M038113	SAMN30842882	PRJNA880488
RIVM_M038120	SAMN30842884	PRJNA880488
RIVM_M038127	SAMN30842886	PRJNA880488
RIVM_M038141	SAMN30842888	PRJNA880488
RIVM_M038150	SAMN30842889	PRJNA880488
RIVM_M038154	SAMN30842891	PRJNA880488
RIVM_M038157	SAMN50225237	PRJNA1297440
RIVM_M038160	SAMN30842894	PRJNA880488
RIVM_M038204	SAMN30842909	PRJNA880488
RIVM_M038215	SAMN30842913	PRJNA880488
RIVM_M038226	SAMN30842914	PRJNA880488
RIVM_M038231	SAMN50225238	PRJNA1297440
RIVM_M038234	SAMN30842918	PRJNA880488
RIVM_M038235	SAMN30842919	PRJNA880488
RIVM_M038247	SAMN30842923	PRJNA880488
RIVM_M038248	SAMN30842924	PRJNA880488
RIVM_M038251	SAMN30842926	PRJNA880488
RIVM_M038253	SAMN30842928	PRJNA880488
RIVM_M038254	SAMN30842929	PRJNA880488
RIVM_M038261	SAMN30842934	PRJNA880488
RIVM_M038278	SAMN30842937	PRJNA880488
RIVM_M038294	SAMN30842940	PRJNA880488
RIVM_M038308	SAMN30842944	PRJNA880488
RIVM_M038313	SAMN30842945	PRJNA880488
RIVM_M038315	SAMN30842946	PRJNA880488
RIVM_M038337	SAMN30842953	PRJNA880488
RIVM_M038343	SAMN50225239	PRJNA1297440
RIVM_M038344	SAMN50225240	PRJNA1297440
RIVM_M038357	SAMN30842955	PRJNA880488
RIVM_M038371	SAMN30842959	PRJNA880488
RIVM_M038372	SAMN30842960	PRJNA880488
RIVM_M038374	SAMN50225241	PRJNA1297440
RIVM_M038379	SAMN30842962	PRJNA880488
RIVM_M038380	SAMN30842963	PRJNA880488
RIVM_M038386	SAMN30842967	PRJNA880488
RIVM_M038396	SAMN30842970	PRJNA880488
RIVM_M038408	SAMN30842972	PRJNA880488
RIVM_M038412	SAMN50225242	PRJNA1297440
RIVM_M038418	SAMN30842976	PRJNA880488
RIVM_M038422	SAMN30842977	PRJNA880488
RIVM_M038425	SAMN30842979	PRJNA880488
RIVM_M038433	SAMN50225243	PRJNA1297440
RIVM_M038436	SAMN30842982	PRJNA880488
RIVM_M038444	SAMN30842985	PRJNA880488
RIVM_M038458	SAMN30842989	PRJNA880488
RIVM_M038472	SAMN30842995	PRJNA880488
RIVM_M038535	SAMN30843010	PRJNA880488
RIVM_M038536	SAMN30843011	PRJNA880488
RIVM_M038562	SAMN30843020	PRJNA880488
RIVM_M038578	SAMN30843025	PRJNA880488
RIVM_M038586	SAMN30843029	PRJNA880488
RIVM_M038604	SAMN30843037	PRJNA880488
RIVM_M038605	SAMN30843038	PRJNA880488
RIVM_M038606	SAMN30843039	PRJNA880488
RIVM_M038611	SAMN30843042	PRJNA880488
RIVM_M038640	SAMN30843051	PRJNA880488
RIVM_M038691	SAMN30843067	PRJNA880488
RIVM_M038707	SAMN50225244	PRJNA1297440
RIVM_M038715	SAMN50225245	PRJNA1297440
RIVM_M038724	SAMN30843076	PRJNA880488
RIVM_M038731	SAMN30843078	PRJNA880488
RIVM_M038732	SAMN30843079	PRJNA880488
RIVM_M038759	SAMN30843090	PRJNA880488
RIVM_M038786	SAMN30843096	PRJNA880488
RIVM_M038788	SAMN30843097	PRJNA880488
RIVM_M038794	SAMN30843100	PRJNA880488
RIVM_M038807	SAMN30843103	PRJNA880488
RIVM_M038825	SAMN30843109	PRJNA880488
RIVM_M038841	SAMN30843113	PRJNA880488
RIVM_M038844	SAMN30843114	PRJNA880488
RIVM_M038848	SAMN30843115	PRJNA880488
RIVM_M038849	SAMN30843116	PRJNA880488
RIVM_M038850	SAMN30843117	PRJNA880488
RIVM_M038855	SAMN30843119	PRJNA880488
RIVM_M038862	SAMN30843122	PRJNA880488
RIVM_M038874	SAMN30843125	PRJNA880488
RIVM_M038879	SAMN30843126	PRJNA880488
RIVM_M038880	SAMN30843127	PRJNA880488
RIVM_M038892	SAMN30843129	PRJNA880488
RIVM_M038899	SAMN50225246	PRJNA1297440
RIVM_M038904	SAMN30843133	PRJNA880488
RIVM_M038942	SAMN30843147	PRJNA880488
RIVM_M038947	SAMN30843150	PRJNA880488
RIVM_M038949	SAMN30843151	PRJNA880488
RIVM_M038952	SAMN30843153	PRJNA880488
RIVM_M038953	SAMN30843154	PRJNA880488
RIVM_M038955	SAMN30843155	PRJNA880488
RIVM_M038976	SAMN30843162	PRJNA880488
RIVM_M039018	SAMN30843170	PRJNA880488
RIVM_M039019	SAMN30843171	PRJNA880488
RIVM_M039027	SAMN30843173	PRJNA880488
RIVM_M039033	SAMN30843175	PRJNA880488
RIVM_M039036	SAMN30843177	PRJNA880488
RIVM_M039041	SAMN30843178	PRJNA880488
RIVM_M039050	SAMN30843179	PRJNA880488
RIVM_M039052	SAMN30843180	PRJNA880488
RIVM_M039053	SAMN30843181	PRJNA880488
RIVM_M039090	SAMN30843188	PRJNA880488
RIVM_M039104	SAMN30843192	PRJNA880488
RIVM_M039105	SAMN30843193	PRJNA880488
RIVM_M039118	SAMN50225247	PRJNA1297440
RIVM_M039128	SAMN30843198	PRJNA880488
RIVM_M039130	SAMN30843199	PRJNA880488
RIVM_M039131	SAMN30843200	PRJNA880488
RIVM_M039145	SAMN30843203	PRJNA880488
RIVM_M039148	SAMN30843204	PRJNA880488
RIVM_M039149	SAMN30843205	PRJNA880488
RIVM_M039157	SAMN30843206	PRJNA880488
RIVM_M039165	SAMN30843207	PRJNA880488
RIVM_M039174	SAMN30843211	PRJNA880488
RIVM_M039232	SAMN50225248	PRJNA1297440
RIVM_M039251	SAMN30843219	PRJNA880488
RIVM_M039258	SAMN30843222	PRJNA880488
RIVM_M039259	SAMN30843223	PRJNA880488
RIVM_M039263	SAMN30843225	PRJNA880488
RIVM_M039265	SAMN30843226	PRJNA880488
RIVM_M039275	SAMN30843229	PRJNA880488
RIVM_M039294	SAMN50225249	PRJNA1297440
RIVM_M039309	SAMN30843236	PRJNA880488
RIVM_M039331	SAMN30843246	PRJNA880488
RIVM_M039332	SAMN30843247	PRJNA880488
RIVM_M039353	SAMN30843253	PRJNA880488
RIVM_M039376	SAMN30843260	PRJNA880488
RIVM_M039390	SAMN30843261	PRJNA880488
RIVM_M039397	SAMN30843262	PRJNA880488
RIVM_M039398	SAMN30843263	PRJNA880488
RIVM_M039399	SAMN30843264	PRJNA880488
RIVM_M039401	SAMN30843265	PRJNA880488
RIVM_M039416	SAMN30843270	PRJNA880488
RIVM_M039432	SAMN30843274	PRJNA880488
RIVM_M039457	SAMN50225250	PRJNA1297440
RIVM_M039465	SAMN30843278	PRJNA880488
RIVM_M039485	SAMN50225251	PRJNA1297440
RIVM_M039521	SAMN30843288	PRJNA880488
RIVM_M039533	SAMN30843292	PRJNA880488
RIVM_M039552	SAMN50225252	PRJNA1297440
RIVM_M039564	SAMN30843300	PRJNA880488
RIVM_M039573	SAMN50225253	PRJNA1297440
RIVM_M039576	SAMN30843305	PRJNA880488
RIVM_M039620	SAMN30843315	PRJNA880488
RIVM_M039621	SAMN30843316	PRJNA880488
RIVM_M039650	SAMN30843323	PRJNA880488
RIVM_M039654	SAMN30843326	PRJNA880488
RIVM_M039667	SAMN30843331	PRJNA880488
RIVM_M039672	SAMN30843332	PRJNA880488
RIVM_M039695	SAMN30843338	PRJNA880488
RIVM_M039696	SAMN30843339	PRJNA880488
RIVM_M039699	SAMN30843341	PRJNA880488
RIVM_M039724	SAMN50225254	PRJNA1297440
RIVM_M039740	SAMN30843350	PRJNA880488
RIVM_M039743	SAMN30843351	PRJNA880488
RIVM_M039763	SAMN30843357	PRJNA880488
RIVM_M039793	SAMN30843365	PRJNA880488
RIVM_M039864	SAMN30843378	PRJNA880488
RIVM_M039884	SAMN30843384	PRJNA880488
RIVM_M039891	SAMN30843387	PRJNA880488
RIVM_M039898	SAMN30843390	PRJNA880488
RIVM_M039905	SAMN30843391	PRJNA880488
RIVM_M039917	SAMN30843393	PRJNA880488
RIVM_M039918	SAMN30843394	PRJNA880488
RIVM_M039923	SAMN30843397	PRJNA880488
RIVM_M039956	SAMN30843403	PRJNA880488
RIVM_M039971	SAMN30843408	PRJNA880488
RIVM_M040025	SAMN30945044	PRJNA882630
RIVM_M040026	SAMN30945045	PRJNA882630
RIVM_M040030	SAMN30945046	PRJNA882630
RIVM_M040035	SAMN30945047	PRJNA882630
RIVM_M040039	SAMN30945049	PRJNA882630
RIVM_M040045	SAMN30945053	PRJNA882630
RIVM_M040046	SAMN30945054	PRJNA882630
RIVM_M040051	SAMN30945056	PRJNA882630
RIVM_M040062	SAMN30945057	PRJNA882630
RIVM_M040081	SAMN30945061	PRJNA882630
RIVM_M040105	SAMN30945066	PRJNA882630
RIVM_M040108	SAMN50225255	PRJNA1297440
RIVM_M040112	SAMN30945067	PRJNA882630
RIVM_M040115	SAMN30945068	PRJNA882630
RIVM_M040131	SAMN30945073	PRJNA882630
RIVM_M040133	SAMN30945074	PRJNA882630
RIVM_M040138	SAMN30945075	PRJNA882630
RIVM_M040147	SAMN30945077	PRJNA882630
RIVM_M040190	SAMN50225256	PRJNA1297440
RIVM_M040194	SAMN30945085	PRJNA882630
RIVM_M040219	SAMN30945090	PRJNA882630
RIVM_M040227	SAMN30945094	PRJNA882630
RIVM_M040228	SAMN50225257	PRJNA1297440
RIVM_M040236	SAMN30945096	PRJNA882630
RIVM_M040237	SAMN30945097	PRJNA882630
RIVM_M040259	SAMN50225258	PRJNA1297440
RIVM_M040273	SAMN50225259	PRJNA1297440
RIVM_M040289	SAMN30945113	PRJNA882630
RIVM_M040292	SAMN50225260	PRJNA1297440
RIVM_M040298	SAMN30945116	PRJNA882630
RIVM_M040307	SAMN30945118	PRJNA882630
RIVM_M040338	SAMN30945124	PRJNA882630
RIVM_M040344	SAMN30945125	PRJNA882630
RIVM_M040407	SAMN30945142	PRJNA882630
RIVM_M040421	SAMN30945145	PRJNA882630
RIVM_M040424	SAMN30945146	PRJNA882630
RIVM_M040455	SAMN50225261	PRJNA1297440
RIVM_M040473	SAMN30945153	PRJNA882630
RIVM_M040510	SAMN30945161	PRJNA882630
RIVM_M040512	SAMN30945162	PRJNA882630
RIVM_M040513	SAMN30945163	PRJNA882630
RIVM_M040522	SAMN30945165	PRJNA882630
RIVM_M040523	SAMN30945166	PRJNA882630
RIVM_M040532	SAMN30945168	PRJNA882630
RIVM_M040533	SAMN30945169	PRJNA882630
RIVM_M040534	SAMN50225262	PRJNA1297440
RIVM_M040585	SAMN30945181	PRJNA882630
RIVM_M040618	SAMN30945189	PRJNA882630
RIVM_M040620	SAMN50225263	PRJNA1297440
RIVM_M040622	SAMN30945191	PRJNA882630
RIVM_M040647	SAMN30945198	PRJNA882630
RIVM_M040656	SAMN30945199	PRJNA882630
RIVM_M040667	SAMN30945201	PRJNA882630
RIVM_M040671	SAMN30945202	PRJNA882630
RIVM_M040688	SAMN30945211	PRJNA882630
RIVM_M040714	SAMN50225264	PRJNA1297440
RIVM_M040720	SAMN50225265	PRJNA1297440
RIVM_M040726	SAMN30945221	PRJNA882630
RIVM_M040727	SAMN30945222	PRJNA882630
RIVM_M040731	SAMN30945224	PRJNA882630
RIVM_M040733	SAMN50225266	PRJNA1297440
RIVM_M040746	SAMN30945230	PRJNA882630
RIVM_M040755	SAMN30945232	PRJNA882630
RIVM_M040759	SAMN30945234	PRJNA882630
RIVM_M040788	SAMN30945244	PRJNA882630
RIVM_M040808	SAMN30945249	PRJNA882630
RIVM_M040816	SAMN30945252	PRJNA882630
RIVM_M040848	SAMN30945260	PRJNA882630
RIVM_M040860	SAMN30945264	PRJNA882630
RIVM_M040868	SAMN50225267	PRJNA1297440
RIVM_M040869	SAMN30945266	PRJNA882630
RIVM_M040870	SAMN30945267	PRJNA882630
RIVM_M040872	SAMN30945268	PRJNA882630
RIVM_M040883	SAMN30945269	PRJNA882630
RIVM_M040893	SAMN30945272	PRJNA882630
RIVM_M040896	SAMN30945273	PRJNA882630
RIVM_M040920	SAMN30945275	PRJNA882630
RIVM_M040947	SAMN30945283	PRJNA882630
RIVM_M040948	SAMN30945284	PRJNA882630
RIVM_M040949	SAMN30945285	PRJNA882630
RIVM_M040976	SAMN30945288	PRJNA882630
RIVM_M040995	SAMN30945295	PRJNA882630
RIVM_M040996	SAMN30945296	PRJNA882630
RIVM_M040997	SAMN50225268	PRJNA1297440
RIVM_M041030	SAMN30945305	PRJNA882630
RIVM_M041032	SAMN30945306	PRJNA882630
RIVM_M041045	SAMN30945310	PRJNA882630
RIVM_M041069	SAMN30945319	PRJNA882630
RIVM_M041100	SAMN50225269	PRJNA1297440
RIVM_M041107	SAMN30945325	PRJNA882630
RIVM_M041118	SAMN30945328	PRJNA882630
RIVM_M041122	SAMN50225270	PRJNA1297440
RIVM_M041156	SAMN50225271	PRJNA1297440
RIVM_M041161	SAMN50225272	PRJNA1297440
RIVM_M041172	SAMN30945336	PRJNA882630
RIVM_M041182	SAMN30945338	PRJNA882630
RIVM_M041183	SAMN30945339	PRJNA882630
RIVM_M041195	SAMN30945341	PRJNA882630
RIVM_M041215	SAMN30945345	PRJNA882630
RIVM_M041247	SAMN30945350	PRJNA882630
RIVM_M041248	SAMN30945351	PRJNA882630
RIVM_M041249	SAMN30945352	PRJNA882630
RIVM_M041257	SAMN30945355	PRJNA882630
RIVM_M041282	SAMN30945362	PRJNA882630
RIVM_M041283	SAMN30945363	PRJNA882630
RIVM_M041290	SAMN50225273	PRJNA1297440
RIVM_M041307	SAMN30945367	PRJNA882630
RIVM_M041316	SAMN30945368	PRJNA882630
RIVM_M041331	SAMN30945373	PRJNA882630
RIVM_M041343	SAMN30945375	PRJNA882630
RIVM_M041347	SAMN30945376	PRJNA882630
RIVM_M041356	SAMN30945378	PRJNA882630
RIVM_M041365	SAMN30945382	PRJNA882630
RIVM_M041366	SAMN30945383	PRJNA882630
RIVM_M041388	SAMN30945387	PRJNA882630
RIVM_M041410	SAMN30945389	PRJNA882630
RIVM_M041427	SAMN30945391	PRJNA882630
RIVM_M041431	SAMN30945392	PRJNA882630
RIVM_M041438	SAMN30945393	PRJNA882630
RIVM_M041471	SAMN30945402	PRJNA882630
RIVM_M041477	SAMN30945405	PRJNA882630
RIVM_M041501	SAMN30945410	PRJNA882630
RIVM_M041527	SAMN30945415	PRJNA882630
RIVM_M041530	SAMN50225274	PRJNA1297440
RIVM_M041552	SAMN30945420	PRJNA882630
RIVM_M041613	SAMN30945431	PRJNA882630
RIVM_M041622	SAMN30945434	PRJNA882630
RIVM_M041632	SAMN30945437	PRJNA882630
RIVM_M041636	SAMN30945438	PRJNA882630
RIVM_M041657	SAMN30945447	PRJNA882630
RIVM_M041683	SAMN30945457	PRJNA882630
RIVM_M041697	SAMN30945460	PRJNA882630
RIVM_M041711	SAMN30945462	PRJNA882630
RIVM_M041715	SAMN30945464	PRJNA882630
RIVM_M041716	SAMN30945465	PRJNA882630
RIVM_M041722	SAMN30945467	PRJNA882630
RIVM_M041726	SAMN50225275	PRJNA1297440
RIVM_M041739	SAMN30945471	PRJNA882630
RIVM_M041750	SAMN30945472	PRJNA882630
RIVM_M041761	SAMN30945477	PRJNA882630
RIVM_M041763	SAMN30945479	PRJNA882630
RIVM_M041768	SAMN30945480	PRJNA882630
RIVM_M041770	SAMN30945482	PRJNA882630
RIVM_M041772	SAMN30945484	PRJNA882630
RIVM_M041775	SAMN30945485	PRJNA882630
RIVM_M041785	SAMN30945488	PRJNA882630
RIVM_M041805	SAMN30945495	PRJNA882630
RIVM_M041826	SAMN30945504	PRJNA882630
RIVM_M041827	SAMN30945505	PRJNA882630
RIVM_M041828	SAMN30945506	PRJNA882630
RIVM_M041840	SAMN30945508	PRJNA882630
RIVM_M041841	SAMN30945509	PRJNA882630
RIVM_M041845	SAMN30945510	PRJNA882630
RIVM_M041854	SAMN30945514	PRJNA882630
RIVM_M041856	SAMN30945515	PRJNA882630
RIVM_M041857	SAMN30945516	PRJNA882630
RIVM_M041869	SAMN30945518	PRJNA882630
RIVM_M041879	SAMN30945523	PRJNA882630
RIVM_M041892	SAMN30945527	PRJNA882630
RIVM_M041897	SAMN30945529	PRJNA882630
RIVM_M041899	SAMN30945530	PRJNA882630
RIVM_M041925	SAMN30945537	PRJNA882630
RIVM_M041940	SAMN30945547	PRJNA882630
RIVM_M041944	SAMN50225276	PRJNA1297440
RIVM_M041945	SAMN30945550	PRJNA882630
RIVM_M041946	SAMN30945551	PRJNA882630
RIVM_M041948	SAMN30945553	PRJNA882630
RIVM_M041960	SAMN30945557	PRJNA882630
RIVM_M042002	SAMN30945569	PRJNA882630
RIVM_M042010	SAMN30945571	PRJNA882630
RIVM_M042013	SAMN30945572	PRJNA882630
RIVM_M042015	SAMN30945573	PRJNA882630
RIVM_M042018	SAMN30945574	PRJNA882630
RIVM_M042037	SAMN30945577	PRJNA882630
RIVM_M042047	SAMN30945579	PRJNA882630
RIVM_M042048	SAMN30945580	PRJNA882630
RIVM_M042058	SAMN30945584	PRJNA882630
RIVM_M042078	SAMN30945589	PRJNA882630
RIVM_M042085	SAMN30945593	PRJNA882630
RIVM_M042103	SAMN30945596	PRJNA882630
RIVM_M042105	SAMN30945597	PRJNA882630
RIVM_M042120	SAMN30945599	PRJNA882630
RIVM_M042142	SAMN30945604	PRJNA882630
RIVM_M042159	SAMN30945610	PRJNA882630
RIVM_M042173	SAMN30945612	PRJNA882630
RIVM_M042174	SAMN30945613	PRJNA882630
RIVM_M042183	SAMN30945618	PRJNA882630
RIVM_M042185	SAMN50225277	PRJNA1297440
RIVM_M042193	SAMN30945621	PRJNA882630
RIVM_M042245	SAMN30945631	PRJNA882630
RIVM_M042248	SAMN30945633	PRJNA882630
RIVM_M042256	SAMN30945635	PRJNA882630
RIVM_M042279	SAMN50225278	PRJNA1297440
RIVM_M042281	SAMN30945640	PRJNA882630
RIVM_M042310	SAMN30945646	PRJNA882630
RIVM_M042316	SAMN30945648	PRJNA882630
RIVM_M042326	SAMN30945651	PRJNA882630
RIVM_M042331	SAMN30945652	PRJNA882630
RIVM_M042335	SAMN30945654	PRJNA882630
RIVM_M042336	SAMN30945655	PRJNA882630
RIVM_M042345	SAMN30945659	PRJNA882630
RIVM_M042346	SAMN30945660	PRJNA882630
RIVM_M042349	SAMN30945661	PRJNA882630
RIVM_M042356	SAMN30945663	PRJNA882630
RIVM_M042391	SAMN50225279	PRJNA1297440
RIVM_M042392	SAMN30945672	PRJNA882630
RIVM_M042393	SAMN30945673	PRJNA882630
RIVM_M042396	SAMN30945674	PRJNA882630
RIVM_M042405	SAMN30945678	PRJNA882630
RIVM_M042409	SAMN30945679	PRJNA882630
RIVM_M042419	SAMN30945683	PRJNA882630
RIVM_M042421	SAMN30945685	PRJNA882630
RIVM_M042423	SAMN30945686	PRJNA882630
RIVM_M042449	SAMN30945692	PRJNA882630
RIVM_M042453	SAMN30945695	PRJNA882630
RIVM_M042473	SAMN30945701	PRJNA882630
RIVM_M042485	SAMN30945704	PRJNA882630
RIVM_M042486	SAMN30945705	PRJNA882630
RIVM_M042487	SAMN30945706	PRJNA882630
RIVM_M042488	SAMN30945707	PRJNA882630
RIVM_M042490	SAMN30945709	PRJNA882630
RIVM_M042495	SAMN30945711	PRJNA882630
RIVM_M042506	SAMN30945715	PRJNA882630
RIVM_M042507	SAMN30945716	PRJNA882630
RIVM_M042509	SAMN30945717	PRJNA882630
RIVM_M042510	SAMN30945718	PRJNA882630
RIVM_M042513	SAMN30945720	PRJNA882630
RIVM_M042514	SAMN50225280	PRJNA1297440
RIVM_M042578	SAMN50225281	PRJNA1297440
RIVM_M042583	SAMN30945733	PRJNA882630
RIVM_M042591	SAMN30945734	PRJNA882630
RIVM_M042607	SAMN30945737	PRJNA882630
RIVM_M042611	SAMN30945738	PRJNA882630
RIVM_M042613	SAMN30945739	PRJNA882630
RIVM_M042615	SAMN30945740	PRJNA882630
RIVM_M042616	SAMN30945741	PRJNA882630
RIVM_M042659	SAMN30945751	PRJNA882630
RIVM_M042671	SAMN30945754	PRJNA882630
RIVM_M042687	SAMN30945759	PRJNA882630
RIVM_M042763	SAMN30945772	PRJNA882630
RIVM_M042770	SAMN30945774	PRJNA882630
RIVM_M042773	SAMN30945775	PRJNA882630
RIVM_M042774	SAMN30945776	PRJNA882630
RIVM_M042781	SAMN30945777	PRJNA882630
RIVM_M042791	SAMN30945780	PRJNA882630
RIVM_M042810	SAMN30945783	PRJNA882630
RIVM_M042812	SAMN30945784	PRJNA882630
RIVM_M042818	SAMN50225282	PRJNA1297440
RIVM_M042826	SAMN30945788	PRJNA882630
RIVM_M042835	SAMN30945791	PRJNA882630
RIVM_M042855	SAMN50225283	PRJNA1297440
RIVM_M042859	SAMN30945794	PRJNA882630
RIVM_M042860	SAMN30945795	PRJNA882630
RIVM_M042861	SAMN30945796	PRJNA882630
RIVM_M042862	SAMN30945797	PRJNA882630
RIVM_M042878	SAMN30945801	PRJNA882630
RIVM_M042882	SAMN50225284	PRJNA1297440
RIVM_M042908	SAMN50225285	PRJNA1297440
RIVM_M042916	SAMN30945807	PRJNA882630
RIVM_M042932	SAMN30945814	PRJNA882630
RIVM_M042973	SAMN50225286	PRJNA1297440
RIVM_M042999	SAMN30945823	PRJNA882630
RIVM_M043000	SAMN31014223	PRJNA884191
RIVM_M043019	SAMN31014229	PRJNA884191
RIVM_M043025	SAMN50225287	PRJNA1297440
RIVM_M043032	SAMN31014234	PRJNA884191
RIVM_M043033	SAMN31014235	PRJNA884191
RIVM_M043037	SAMN50225288	PRJNA1297440
RIVM_M043049	SAMN50225289	PRJNA1297440
RIVM_M043078	SAMN31014249	PRJNA884191
RIVM_M043082	SAMN31014250	PRJNA884191
RIVM_M043108	SAMN31014260	PRJNA884191
RIVM_M043207	SAMN31014273	PRJNA884191
RIVM_M043210	SAMN31014275	PRJNA884191
RIVM_M043219	SAMN31014277	PRJNA884191
RIVM_M043223	SAMN31014278	PRJNA884191
RIVM_M043224	SAMN31014279	PRJNA884191
RIVM_M043225	SAMN31014280	PRJNA884191
RIVM_M043234	SAMN31014284	PRJNA884191
RIVM_M043237	SAMN31014286	PRJNA884191
RIVM_M043245	SAMN31014288	PRJNA884191
RIVM_M043247	SAMN31014289	PRJNA884191
RIVM_M043249	SAMN31014291	PRJNA884191
RIVM_M043269	SAMN31014300	PRJNA884191
RIVM_M043291	SAMN31014308	PRJNA884191
RIVM_M043292	SAMN31014309	PRJNA884191
RIVM_M043325	SAMN31014314	PRJNA884191
RIVM_M043330	SAMN31014316	PRJNA884191
RIVM_M043374	SAMN31014321	PRJNA884191
RIVM_M043377	SAMN31014323	PRJNA884191
RIVM_M043382	SAMN31014325	PRJNA884191
RIVM_M043387	SAMN31014326	PRJNA884191
RIVM_M043427	SAMN31014337	PRJNA884191
RIVM_M043428	SAMN31014338	PRJNA884191
RIVM_M043432	SAMN31014340	PRJNA884191
RIVM_M043438	SAMN31014344	PRJNA884191
RIVM_M043455	SAMN31014349	PRJNA884191
RIVM_M043468	SAMN31014353	PRJNA884191
RIVM_M043469	SAMN31014354	PRJNA884191
RIVM_M043471	SAMN31014356	PRJNA884191
RIVM_M043472	SAMN31014357	PRJNA884191
RIVM_M043473	SAMN31014358	PRJNA884191
RIVM_M043484	SAMN31014362	PRJNA884191
RIVM_M043487	SAMN31014363	PRJNA884191
RIVM_M043503	SAMN50225290	PRJNA1297440
RIVM_M043528	SAMN31014373	PRJNA884191
RIVM_M043543	SAMN31014383	PRJNA884191
RIVM_M043547	SAMN31014385	PRJNA884191
RIVM_M043550	SAMN31014388	PRJNA884191
RIVM_M043564	SAMN31014392	PRJNA884191
RIVM_M043592	SAMN50225291	PRJNA1297440
RIVM_M043609	SAMN31014401	PRJNA884191
RIVM_M043610	SAMN31014402	PRJNA884191
RIVM_M043627	SAMN31014410	PRJNA884191
RIVM_M043640	SAMN31014414	PRJNA884191
RIVM_M043641	SAMN31014415	PRJNA884191
RIVM_M043652	SAMN31014417	PRJNA884191
RIVM_M043687	SAMN31014425	PRJNA884191
RIVM_M043690	SAMN31014426	PRJNA884191
RIVM_M043691	SAMN31014427	PRJNA884191
RIVM_M043697	SAMN50225292	PRJNA1297440
RIVM_M043705	SAMN31014432	PRJNA884191
RIVM_M043706	SAMN31014433	PRJNA884191
RIVM_M043719	SAMN31014436	PRJNA884191
RIVM_M043728	SAMN31014440	PRJNA884191
RIVM_M043784	SAMN31014456	PRJNA884191
RIVM_M043798	SAMN50225293	PRJNA1297440
RIVM_M043810	SAMN31014464	PRJNA884191
RIVM_M043815	SAMN31014467	PRJNA884191
RIVM_M043817	SAMN50225294	PRJNA1297440
RIVM_M043831	SAMN31014472	PRJNA884191
RIVM_M043837	SAMN31014474	PRJNA884191
RIVM_M043849	SAMN50225295	PRJNA1297440
RIVM_M043861	SAMN31014480	PRJNA884191
RIVM_M043862	SAMN31014481	PRJNA884191
RIVM_M043922	SAMN31014492	PRJNA884191
RIVM_M043949	SAMN50225296	PRJNA1297440
RIVM_M043968	SAMN31014500	PRJNA884191
RIVM_M043988	SAMN31014509	PRJNA884191
RIVM_M043993	SAMN31014511	PRJNA884191
RIVM_M043996	SAMN31014512	PRJNA884191
RIVM_M044018	SAMN31014516	PRJNA884191
RIVM_M044029	SAMN31014518	PRJNA884191
RIVM_M044036	SAMN31014521	PRJNA884191
RIVM_M044038	SAMN31014523	PRJNA884191
RIVM_M044051	SAMN31014528	PRJNA884191
RIVM_M044056	SAMN31014529	PRJNA884191
RIVM_M044111	SAMN31014544	PRJNA884191
RIVM_M044112	SAMN31014545	PRJNA884191
RIVM_M044116	SAMN31014548	PRJNA884191
RIVM_M044152	SAMN31014555	PRJNA884191
RIVM_M044154	SAMN31014556	PRJNA884191
RIVM_M044155	SAMN31014557	PRJNA884191
RIVM_M044159	SAMN31014559	PRJNA884191
RIVM_M044163	SAMN50225297	PRJNA1297440
RIVM_M044188	SAMN31014566	PRJNA884191
RIVM_M044189	SAMN50225298	PRJNA1297440
RIVM_M044195	SAMN31014569	PRJNA884191
RIVM_M044196	SAMN31014570	PRJNA884191
RIVM_M044201	SAMN31014572	PRJNA884191
RIVM_M044232	SAMN31014577	PRJNA884191
RIVM_M044271	SAMN31014587	PRJNA884191
RIVM_M044279	SAMN31014590	PRJNA884191
RIVM_M044315	SAMN31014598	PRJNA884191
RIVM_M044329	SAMN31014602	PRJNA884191
RIVM_M044337	SAMN31014607	PRJNA884191
RIVM_M044348	SAMN31014610	PRJNA884191
RIVM_M044349	SAMN31014611	PRJNA884191
RIVM_M044355	SAMN31014612	PRJNA884191
RIVM_M044392	SAMN31014618	PRJNA884191
RIVM_M044393	SAMN31014619	PRJNA884191
RIVM_M044404	SAMN31014621	PRJNA884191
RIVM_M044415	SAMN31014623	PRJNA884191
RIVM_M044425	SAMN31014624	PRJNA884191
RIVM_M044451	SAMN31014631	PRJNA884191
RIVM_M044467	SAMN31014636	PRJNA884191
RIVM_M044484	SAMN31014641	PRJNA884191
RIVM_M044505	SAMN31014644	PRJNA884191
RIVM_M044517	SAMN50225299	PRJNA1297440
RIVM_M044518	SAMN31014645	PRJNA884191
RIVM_M044523	SAMN31014646	PRJNA884191
RIVM_M044557	SAMN31014650	PRJNA884191
RIVM_M044560	SAMN31014651	PRJNA884191
RIVM_M044563	SAMN31014653	PRJNA884191
RIVM_M044564	SAMN31014654	PRJNA884191
RIVM_M044579	SAMN50225300	PRJNA1297440
RIVM_M044580	SAMN31014659	PRJNA884191
RIVM_M044581	SAMN31014660	PRJNA884191
RIVM_M044612	SAMN31014667	PRJNA884191
RIVM_M044620	SAMN31014668	PRJNA884191
RIVM_M044629	SAMN50225301	PRJNA1297440
RIVM_M044639	SAMN31014673	PRJNA884191
RIVM_M044642	SAMN31014675	PRJNA884191
RIVM_M044645	SAMN31014677	PRJNA884191
RIVM_M044662	SAMN31014683	PRJNA884191
RIVM_M044675	SAMN31014687	PRJNA884191
RIVM_M044677	SAMN31014688	PRJNA884191
RIVM_M044700	SAMN31014694	PRJNA884191
RIVM_M044706	SAMN31014696	PRJNA884191
RIVM_M044714	SAMN50225302	PRJNA1297440
RIVM_M044729	SAMN31014701	PRJNA884191
RIVM_M044734	SAMN31014703	PRJNA884191
RIVM_M044746	SAMN31014706	PRJNA884191
RIVM_M044776	SAMN31014712	PRJNA884191
RIVM_M044785	SAMN31014714	PRJNA884191
RIVM_M044843	SAMN31014726	PRJNA884191
RIVM_M044863	SAMN31014728	PRJNA884191
RIVM_M044879	SAMN31014730	PRJNA884191
RIVM_M044902	SAMN50225303	PRJNA1297440
RIVM_M044917	SAMN31014737	PRJNA884191
RIVM_M044941	SAMN50225304	PRJNA1297440
RIVM_M044950	SAMN31014747	PRJNA884191
RIVM_M044956	SAMN50225305	PRJNA1297440
RIVM_M044973	SAMN31014750	PRJNA884191
RIVM_M044999	SAMN31014755	PRJNA884191
RIVM_M045007	SAMN31014758	PRJNA884191
RIVM_M045023	SAMN31014761	PRJNA884191
RIVM_M045039	SAMN31014765	PRJNA884191
RIVM_M045047	SAMN31014769	PRJNA884191
RIVM_M045057	SAMN31014772	PRJNA884191
RIVM_M045145	SAMN31014785	PRJNA884191
RIVM_M045149	SAMN31014787	PRJNA884191
RIVM_M045153	SAMN31014788	PRJNA884191
RIVM_M045167	SAMN31014792	PRJNA884191
RIVM_M045194	SAMN31014797	PRJNA884191
RIVM_M045213	SAMN31014799	PRJNA884191
RIVM_M045234	SAMN31014800	PRJNA884191
RIVM_M045239	SAMN31014801	PRJNA884191
RIVM_M045280	SAMN31014809	PRJNA884191
RIVM_M045290	SAMN50225306	PRJNA1297440
RIVM_M045327	SAMN31014815	PRJNA884191
RIVM_M045335	SAMN31014818	PRJNA884191
RIVM_M045360	SAMN31014822	PRJNA884191
RIVM_M045376	SAMN31014824	PRJNA884191
RIVM_M045389	SAMN31014828	PRJNA884191
RIVM_M045391	SAMN31014829	PRJNA884191
RIVM_M045402	SAMN31014831	PRJNA884191
RIVM_M045409	SAMN50225307	PRJNA1297440
RIVM_M045419	SAMN31014834	PRJNA884191
RIVM_M045492	SAMN31014844	PRJNA884191
RIVM_M045517	SAMN31014850	PRJNA884191
RIVM_M045528	SAMN31014852	PRJNA884191
RIVM_M045536	SAMN31014855	PRJNA884191
RIVM_M045540	SAMN50225308	PRJNA1297440
RIVM_M045552	SAMN50225309	PRJNA1297440
RIVM_M045558	SAMN31014859	PRJNA884191
RIVM_M045571	SAMN31014862	PRJNA884191
RIVM_M045578	SAMN31014865	PRJNA884191
RIVM_M045579	SAMN50225310	PRJNA1297440
RIVM_M045584	SAMN31014867	PRJNA884191
RIVM_M045612	SAMN31014873	PRJNA884191
RIVM_M045615	SAMN50225311	PRJNA1297440
RIVM_M045629	SAMN31014877	PRJNA884191
RIVM_M045630	SAMN31014878	PRJNA884191
RIVM_M045641	SAMN31014882	PRJNA884191
RIVM_M045673	SAMN31014888	PRJNA884191
RIVM_M045680	SAMN31014890	PRJNA884191
RIVM_M045691	SAMN31014892	PRJNA884191
RIVM_M045745	SAMN31014907	PRJNA884191
RIVM_M045746	SAMN31014908	PRJNA884191
RIVM_M045747	SAMN31014909	PRJNA884191
RIVM_M045758	SAMN31014913	PRJNA884191
RIVM_M045762	SAMN31014914	PRJNA884191
RIVM_M045772	SAMN31014917	PRJNA884191
RIVM_M045774	SAMN31014918	PRJNA884191
RIVM_M045782	SAMN31014920	PRJNA884191
RIVM_M045789	SAMN31014923	PRJNA884191
RIVM_M045792	SAMN31014924	PRJNA884191
RIVM_M045819	SAMN31014928	PRJNA884191
RIVM_M045822	SAMN31014929	PRJNA884191
RIVM_M045834	SAMN31014934	PRJNA884191
RIVM_M045882	SAMN50225312	PRJNA1297440
RIVM_M045894	SAMN31014947	PRJNA884191
RIVM_M045907	SAMN50225313	PRJNA1297440
RIVM_M045911	SAMN31014949	PRJNA884191
RIVM_M045912	SAMN31014950	PRJNA884191
RIVM_M045928	SAMN31014956	PRJNA884191
RIVM_M045994	SAMN50225314	PRJNA1297440
RIVM_M046018	SAMN31338945	PRJNA891627
RIVM_M046021	SAMN31338947	PRJNA891627
RIVM_M046023	SAMN31338948	PRJNA891627
RIVM_M046038	SAMN31338953	PRJNA891627
RIVM_M046046	SAMN31338957	PRJNA891627
RIVM_M046057	SAMN31338960	PRJNA891627
RIVM_M046060	SAMN31338962	PRJNA891627
RIVM_M046061	SAMN31338963	PRJNA891627
RIVM_M046062	SAMN31338964	PRJNA891627
RIVM_M046081	SAMN31338970	PRJNA891627
RIVM_M046085	SAMN50225315	PRJNA1297440
RIVM_M046133	SAMN31338981	PRJNA891627
RIVM_M046136	SAMN31338983	PRJNA891627
RIVM_M046141	SAMN31338985	PRJNA891627
RIVM_M046160	SAMN31338991	PRJNA891627
RIVM_M046166	SAMN31338993	PRJNA891627
RIVM_M046183	SAMN31338995	PRJNA891627
RIVM_M046185	SAMN31338996	PRJNA891627
RIVM_M046188	SAMN50225316	PRJNA1297440
RIVM_M046218	SAMN31339005	PRJNA891627
RIVM_M046260	SAMN50225317	PRJNA1297440
RIVM_M046261	SAMN31339016	PRJNA891627
RIVM_M046288	SAMN31339026	PRJNA891627
RIVM_M046294	SAMN31339028	PRJNA891627
RIVM_M046295	SAMN31339029	PRJNA891627
RIVM_M046312	SAMN31339031	PRJNA891627
RIVM_M046324	SAMN31339034	PRJNA891627
RIVM_M046421	SAMN31339059	PRJNA891627
RIVM_M046425	SAMN31339060	PRJNA891627
RIVM_M046431	SAMN31339062	PRJNA891627
RIVM_M046494	SAMN31339069	PRJNA891627
RIVM_M046496	SAMN50225318	PRJNA1297440
RIVM_M046502	SAMN31339070	PRJNA891627
RIVM_M046523	SAMN31339071	PRJNA891627
RIVM_M046526	SAMN31339072	PRJNA891627
RIVM_M046528	SAMN31339073	PRJNA891627
RIVM_M046546	SAMN31339075	PRJNA891627
RIVM_M046547	SAMN31339076	PRJNA891627
RIVM_M046549	SAMN31339077	PRJNA891627
RIVM_M046560	SAMN50225319	PRJNA1297440
RIVM_M046561	SAMN50225320	PRJNA1297440
RIVM_M046562	SAMN50225321	PRJNA1297440
RIVM_M046580	SAMN31339084	PRJNA891627
RIVM_M046582	SAMN50225322	PRJNA1297440
RIVM_M046598	SAMN31339088	PRJNA891627
RIVM_M046601	SAMN31339089	PRJNA891627
RIVM_M046621	SAMN31339096	PRJNA891627
RIVM_M046622	SAMN31339097	PRJNA891627
RIVM_M046623	SAMN31339098	PRJNA891627
RIVM_M046624	SAMN31339099	PRJNA891627
RIVM_M046636	SAMN50225323	PRJNA1297440
RIVM_M046667	SAMN31339110	PRJNA891627
RIVM_M046678	SAMN31339112	PRJNA891627
RIVM_M046684	SAMN31339114	PRJNA891627
RIVM_M046708	SAMN31339115	PRJNA891627
RIVM_M046711	SAMN50225324	PRJNA1297440
RIVM_M046712	SAMN31339116	PRJNA891627
RIVM_M046723	SAMN31339120	PRJNA891627
RIVM_M046730	SAMN31339123	PRJNA891627
RIVM_M046749	SAMN31339127	PRJNA891627
RIVM_M046773	SAMN31339134	PRJNA891627
RIVM_M046778	SAMN50225325	PRJNA1297440
RIVM_M046780	SAMN31339136	PRJNA891627
RIVM_M046794	SAMN31339139	PRJNA891627
RIVM_M046799	SAMN50225326	PRJNA1297440
RIVM_M046806	SAMN31339141	PRJNA891627
RIVM_M046820	SAMN31339143	PRJNA891627
RIVM_M046840	SAMN31339148	PRJNA891627
RIVM_M046861	SAMN31339151	PRJNA891627
RIVM_M046862	SAMN31339152	PRJNA891627
RIVM_M046863	SAMN31339153	PRJNA891627
RIVM_M046864	SAMN31339154	PRJNA891627
RIVM_M046875	SAMN31339159	PRJNA891627
RIVM_M046877	SAMN31339160	PRJNA891627
RIVM_M046879	SAMN31339161	PRJNA891627
RIVM_M046887	SAMN31339163	PRJNA891627
RIVM_M046889	SAMN31339164	PRJNA891627
RIVM_M046920	SAMN31339170	PRJNA891627
RIVM_M046921	SAMN50225327	PRJNA1297440
RIVM_M046924	SAMN31339171	PRJNA891627
RIVM_M046964	SAMN31339180	PRJNA891627
RIVM_M046965	SAMN31339181	PRJNA891627
RIVM_M046986	SAMN31339185	PRJNA891627
RIVM_M046989	SAMN31339187	PRJNA891627
RIVM_M046992	SAMN31339190	PRJNA891627
RIVM_M046995	SAMN31339193	PRJNA891627
RIVM_M046997	SAMN31339195	PRJNA891627
RIVM_M046998	SAMN31339196	PRJNA891627
RIVM_M047000	SAMN31339198	PRJNA891627
RIVM_M047002	SAMN31339200	PRJNA891627
RIVM_M047004	SAMN31339202	PRJNA891627
RIVM_M047007	SAMN31339205	PRJNA891627
RIVM_M047030	SAMN31339222	PRJNA891627
RIVM_M047036	SAMN31339228	PRJNA891627
RIVM_M047037	SAMN31339229	PRJNA891627
RIVM_M047040	SAMN31339231	PRJNA891627
RIVM_M047041	SAMN31339232	PRJNA891627
RIVM_M047042	SAMN31339233	PRJNA891627
RIVM_M047049	SAMN31339238	PRJNA891627
RIVM_M047053	SAMN31339240	PRJNA891627
RIVM_M047054	SAMN31339241	PRJNA891627
RIVM_M047057	SAMN31339244	PRJNA891627
RIVM_M047063	SAMN31339250	PRJNA891627
RIVM_M047065	SAMN31339251	PRJNA891627
RIVM_M047068	SAMN31339254	PRJNA891627
RIVM_M047073	SAMN31339258	PRJNA891627
RIVM_M047075	SAMN31339260	PRJNA891627
RIVM_M047078	SAMN31339263	PRJNA891627
RIVM_M047079	SAMN31339264	PRJNA891627
RIVM_M047080	SAMN31339265	PRJNA891627
RIVM_M047084	SAMN31339267	PRJNA891627
RIVM_M047088	SAMN31339270	PRJNA891627
RIVM_M047089	SAMN31339271	PRJNA891627
RIVM_M047092	SAMN31339274	PRJNA891627
RIVM_M047095	SAMN31339277	PRJNA891627
RIVM_M047096	SAMN31339278	PRJNA891627
RIVM_M047097	SAMN31339279	PRJNA891627
RIVM_M047100	SAMN31339281	PRJNA891627
RIVM_M047107	SAMN31339285	PRJNA891627
RIVM_M047110	SAMN31339287	PRJNA891627
RIVM_M047121	SAMN31339297	PRJNA891627
RIVM_M047140	SAMN31339313	PRJNA891627
RIVM_M047141	SAMN31339314	PRJNA891627
RIVM_M047142	SAMN31339315	PRJNA891627
RIVM_M047145	SAMN31339318	PRJNA891627
RIVM_M047152	SAMN31339324	PRJNA891627
RIVM_M047154	SAMN31339326	PRJNA891627
RIVM_M047163	SAMN31339331	PRJNA891627
RIVM_M047164	SAMN31339332	PRJNA891627
RIVM_M047171	SAMN31339336	PRJNA891627
RIVM_M047189	SAMN31339350	PRJNA891627
RIVM_M047195	SAMN31339354	PRJNA891627
RIVM_M047203	SAMN31339361	PRJNA891627
RIVM_M047204	SAMN31339362	PRJNA891627
RIVM_M047210	SAMN31339368	PRJNA891627
RIVM_M047214	SAMN31339372	PRJNA891627
RIVM_M047221	SAMN31339377	PRJNA891627
RIVM_M047226	SAMN31339380	PRJNA891627
RIVM_M047230	SAMN31339384	PRJNA891627
RIVM_M047233	SAMN31339387	PRJNA891627
RIVM_M047234	SAMN31339388	PRJNA891627
RIVM_M047236	SAMN31339390	PRJNA891627
RIVM_M047237	SAMN31339391	PRJNA891627
RIVM_M047245	SAMN31339397	PRJNA891627
RIVM_M047254	SAMN31339405	PRJNA891627
RIVM_M047255	SAMN31339406	PRJNA891627
RIVM_M047259	SAMN31339410	PRJNA891627
RIVM_M047266	SAMN31339415	PRJNA891627
RIVM_M047270	SAMN31339419	PRJNA891627
RIVM_M047272	SAMN31339421	PRJNA891627
RIVM_M047274	SAMN31339423	PRJNA891627
RIVM_M047275	SAMN31339424	PRJNA891627
RIVM_M047277	SAMN31339426	PRJNA891627
RIVM_M047292	SAMN31339437	PRJNA891627
RIVM_M047299	SAMN31339442	PRJNA891627
RIVM_M047305	SAMN31339446	PRJNA891627
RIVM_M047307	SAMN31339448	PRJNA891627
RIVM_M047309	SAMN31339449	PRJNA891627
RIVM_M047313	SAMN31339453	PRJNA891627
RIVM_M047315	SAMN31339454	PRJNA891627
RIVM_M047323	SAMN31339460	PRJNA891627
RIVM_M047324	SAMN31339461	PRJNA891627
RIVM_M047328	SAMN31339463	PRJNA891627
RIVM_M047330	SAMN31339465	PRJNA891627
RIVM_M047336	SAMN31339470	PRJNA891627
RIVM_M047337	SAMN31339471	PRJNA891627
RIVM_M047341	SAMN31339475	PRJNA891627
RIVM_M047343	SAMN31339477	PRJNA891627
RIVM_M047344	SAMN31339478	PRJNA891627
RIVM_M047377	SAMN31339492	PRJNA891627
RIVM_M047383	SAMN31339493	PRJNA891627
RIVM_M047386	SAMN31339494	PRJNA891627
RIVM_M047392	SAMN31339499	PRJNA891627
RIVM_M047393	SAMN31339500	PRJNA891627
RIVM_M047398	SAMN31339504	PRJNA891627
RIVM_M047408	SAMN31339513	PRJNA891627
RIVM_M047417	SAMN31339519	PRJNA891627
RIVM_M047418	SAMN31339520	PRJNA891627
RIVM_M047423	SAMN31339525	PRJNA891627
RIVM_M047465	SAMN31339537	PRJNA891627
RIVM_M047481	SAMN31339551	PRJNA891627
RIVM_M047482	SAMN31339552	PRJNA891627
RIVM_M047484	SAMN31339554	PRJNA891627
RIVM_M047491	SAMN31339560	PRJNA891627
RIVM_M047501	SAMN31339567	PRJNA891627
RIVM_M047509	SAMN31339574	PRJNA891627
RIVM_M047520	SAMN31339581	PRJNA891627
RIVM_M047522	SAMN31339582	PRJNA891627
RIVM_M047528	SAMN31339586	PRJNA891627
RIVM_M047537	SAMN31339595	PRJNA891627
RIVM_M047542	SAMN31339599	PRJNA891627
RIVM_M047556	SAMN31339612	PRJNA891627
RIVM_M047562	SAMN31339617	PRJNA891627
RIVM_M047563	SAMN31339618	PRJNA891627
RIVM_M047565	SAMN31339620	PRJNA891627
RIVM_M047567	SAMN31339622	PRJNA891627
RIVM_M047568	SAMN31339623	PRJNA891627
RIVM_M047569	SAMN31339624	PRJNA891627
RIVM_M047570	SAMN31339625	PRJNA891627
RIVM_M047572	SAMN31339627	PRJNA891627
RIVM_M047575	SAMN31339630	PRJNA891627
RIVM_M047576	SAMN31339631	PRJNA891627
RIVM_M047580	SAMN31339634	PRJNA891627
RIVM_M047584	SAMN31339637	PRJNA891627
RIVM_M047586	SAMN31339639	PRJNA891627
RIVM_M047587	SAMN31339640	PRJNA891627
RIVM_M047590	SAMN31339642	PRJNA891627
RIVM_M047594	SAMN31339646	PRJNA891627
RIVM_M047596	SAMN31339648	PRJNA891627
RIVM_M047605	SAMN31339656	PRJNA891627
RIVM_M047637	SAMN31339668	PRJNA891627
RIVM_M047643	SAMN31339673	PRJNA891627
RIVM_M047654	SAMN31339684	PRJNA891627
RIVM_M047662	SAMN31339691	PRJNA891627
RIVM_M047665	SAMN31339694	PRJNA891627
RIVM_M047669	SAMN31339698	PRJNA891627
RIVM_M047676	SAMN31339704	PRJNA891627
RIVM_M047682	SAMN31339709	PRJNA891627
RIVM_M047684	SAMN31339710	PRJNA891627
RIVM_M047686	SAMN31339712	PRJNA891627
RIVM_M047688	SAMN31339713	PRJNA891627
RIVM_M047691	SAMN31339716	PRJNA891627
RIVM_M047705	SAMN31339725	PRJNA891627
RIVM_M047714	SAMN31339732	PRJNA891627
RIVM_M047715	SAMN31339733	PRJNA891627
RIVM_M047717	SAMN31339735	PRJNA891627
RIVM_M047719	SAMN31339737	PRJNA891627
RIVM_M047723	SAMN31339741	PRJNA891627
RIVM_M047725	SAMN31339743	PRJNA891627
RIVM_M047727	SAMN31339745	PRJNA891627
RIVM_M047728	SAMN31339746	PRJNA891627
RIVM_M047732	SAMN31339750	PRJNA891627
RIVM_M047740	SAMN31339758	PRJNA891627
RIVM_M047742	SAMN31339760	PRJNA891627
RIVM_M047743	SAMN31339761	PRJNA891627
RIVM_M047746	SAMN31339763	PRJNA891627
RIVM_M047751	SAMN31339766	PRJNA891627
RIVM_M047757	SAMN31339771	PRJNA891627
RIVM_M047763	SAMN31339776	PRJNA891627
RIVM_M047781	SAMN31339793	PRJNA891627
RIVM_M047794	SAMN31339805	PRJNA891627
RIVM_M047803	SAMN31339813	PRJNA891627
RIVM_M047808	SAMN31339818	PRJNA891627
RIVM_M047810	SAMN31339820	PRJNA891627
RIVM_M047824	SAMN31339830	PRJNA891627
RIVM_M047841	SAMN31339843	PRJNA891627
RIVM_M047852	SAMN31339852	PRJNA891627
RIVM_M047862	SAMN31339861	PRJNA891627
RIVM_M047908	SAMN31434654	PRJNA893875
RIVM_M047917	SAMN31434660	PRJNA893875
RIVM_M047926	SAMN31434668	PRJNA893875
RIVM_M047929	SAMN31434670	PRJNA893875
RIVM_M047930	SAMN31434671	PRJNA893875
RIVM_M047931	SAMN31434672	PRJNA893875
RIVM_M047949	SAMN31434688	PRJNA893875
RIVM_M047951	SAMN31434690	PRJNA893875
RIVM_M047973	SAMN31434707	PRJNA893875
RIVM_M047993	SAMN31434713	PRJNA893875
RIVM_M047996	SAMN31434716	PRJNA893875
RIVM_M047997	SAMN31434717	PRJNA893875
RIVM_M048016	SAMN31434733	PRJNA893875
RIVM_M048018	SAMN31434734	PRJNA893875
RIVM_M048019	SAMN31434735	PRJNA893875
RIVM_M048030	SAMN31434744	PRJNA893875
RIVM_M048033	SAMN31434747	PRJNA893875
RIVM_M048036	SAMN31434750	PRJNA893875
RIVM_M048037	SAMN31434751	PRJNA893875
RIVM_M048041	SAMN31434755	PRJNA893875
RIVM_M048044	SAMN31434758	PRJNA893875
RIVM_M048054	SAMN31434766	PRJNA893875
RIVM_M048057	SAMN31434768	PRJNA893875
RIVM_M048058	SAMN31434769	PRJNA893875
RIVM_M082242	SAMN31435297	PRJNA893875
RIVM_M082244	SAMN31435298	PRJNA893875
RIVM_M048063	SAMN31434773	PRJNA893875
RIVM_M048065	SAMN31434775	PRJNA893875
RIVM_M048068	SAMN31434778	PRJNA893875
RIVM_M048071	SAMN31434781	PRJNA893875
RIVM_M048072	SAMN31434782	PRJNA893875
RIVM_M048112	SAMN31434810	PRJNA893875
RIVM_M048115	SAMN31434813	PRJNA893875
RIVM_M048120	SAMN31434816	PRJNA893875
RIVM_M048136	SAMN31434824	PRJNA893875
RIVM_M048148	SAMN31434828	PRJNA893875
RIVM_M048192	SAMN31434848	PRJNA893875
RIVM_M048211	SAMN31434854	PRJNA893875
RIVM_M048217	SAMN31434855	PRJNA893875
RIVM_M048219	SAMN31434856	PRJNA893875
RIVM_M048239	SAMN31434861	PRJNA893875
RIVM_M048240	SAMN31434862	PRJNA893875
RIVM_M048242	SAMN31434863	PRJNA893875
RIVM_M048278	SAMN31434874	PRJNA893875
RIVM_M048292	SAMN31434878	PRJNA893875
RIVM_M048310	SAMN31434885	PRJNA893875
RIVM_M048321	SAMN31434887	PRJNA893875
RIVM_M048322	SAMN31434888	PRJNA893875
RIVM_M048333	SAMN31434891	PRJNA893875
RIVM_M048364	SAMN31434901	PRJNA893875
RIVM_M048379	SAMN31434905	PRJNA893875
RIVM_M048403	SAMN31434913	PRJNA893875
RIVM_M048414	SAMN31434919	PRJNA893875
RIVM_M048436	SAMN31434928	PRJNA893875
RIVM_M048452	SAMN31434936	PRJNA893875
RIVM_M048458	SAMN31434938	PRJNA893875
RIVM_M048463	SAMN31434940	PRJNA893875
RIVM_M048467	SAMN31434942	PRJNA893875
RIVM_M048477	SAMN31434947	PRJNA893875
RIVM_M048485	SAMN31434950	PRJNA893875
RIVM_M048496	SAMN31434956	PRJNA893875
RIVM_M048525	SAMN31434964	PRJNA893875
RIVM_M048526	SAMN50225328	PRJNA1297440
RIVM_M048543	SAMN31434971	PRJNA893875
RIVM_M048544	SAMN31434972	PRJNA893875
RIVM_M048545	SAMN31434973	PRJNA893875
RIVM_M048550	SAMN31434974	PRJNA893875
RIVM_M048562	SAMN31434980	PRJNA893875
RIVM_M048565	SAMN31434983	PRJNA893875
RIVM_M048572	SAMN31434986	PRJNA893875
RIVM_M048573	SAMN31434987	PRJNA893875
RIVM_M048581	SAMN31434988	PRJNA893875
RIVM_M048611	SAMN31434989	PRJNA893875
RIVM_M048643	SAMN50225329	PRJNA1297440
RIVM_M048652	SAMN31435003	PRJNA893875
RIVM_M048668	SAMN31435008	PRJNA893875
RIVM_M048672	SAMN31435010	PRJNA893875
RIVM_M048678	SAMN31435014	PRJNA893875
RIVM_M048696	SAMN50225330	PRJNA1297440
RIVM_M048714	SAMN31435026	PRJNA893875
RIVM_M048715	SAMN31435027	PRJNA893875
RIVM_M048724	SAMN31435031	PRJNA893875
RIVM_M048752	SAMN31435041	PRJNA893875
RIVM_M048763	SAMN31435044	PRJNA893875
RIVM_M048778	SAMN31435049	PRJNA893875
RIVM_M048779	SAMN31435050	PRJNA893875
RIVM_M048780	SAMN31435051	PRJNA893875
RIVM_M048782	SAMN31435052	PRJNA893875
RIVM_M048790	SAMN31435055	PRJNA893875
RIVM_M048793	SAMN31435056	PRJNA893875
RIVM_M048799	SAMN31435058	PRJNA893875
RIVM_M048802	SAMN31435059	PRJNA893875
RIVM_M048820	SAMN31435068	PRJNA893875
RIVM_M048823	SAMN31435070	PRJNA893875
RIVM_M048827	SAMN31435073	PRJNA893875
RIVM_M048846	SAMN31435080	PRJNA893875
RIVM_M048867	SAMN31435085	PRJNA893875
RIVM_M048899	SAMN31435091	PRJNA893875
RIVM_M048914	SAMN31435096	PRJNA893875
RIVM_M048924	SAMN31435098	PRJNA893875
RIVM_M048934	SAMN31435101	PRJNA893875
RIVM_M048955	SAMN31435103	PRJNA893875
RIVM_M048974	SAMN31435107	PRJNA893875
RIVM_M048995	SAMN31435111	PRJNA893875
RIVM_M049005	SAMN31435113	PRJNA893875
RIVM_M049007	SAMN31435114	PRJNA893875
RIVM_M049033	SAMN31435119	PRJNA893875
RIVM_M049037	SAMN31435120	PRJNA893875
RIVM_M049069	SAMN31435124	PRJNA893875
RIVM_M049073	SAMN50225331	PRJNA1297440
RIVM_M049083	SAMN31435127	PRJNA893875
RIVM_M049103	SAMN31435132	PRJNA893875
RIVM_M049128	SAMN31435135	PRJNA893875
RIVM_M049171	SAMN31435146	PRJNA893875
RIVM_M049179	SAMN50225332	PRJNA1297440
RIVM_M049182	SAMN31435150	PRJNA893875
RIVM_M049184	SAMN31435151	PRJNA893875
RIVM_M049211	SAMN50225333	PRJNA1297440
RIVM_M079767	SAMN31435171	PRJNA893875
RIVM_M079768	SAMN31435172	PRJNA893875
RIVM_M080237	SAMN31435202	PRJNA893875
RIVM_M080242	SAMN31435203	PRJNA893875
RIVM_M081870	SAMN31435225	PRJNA893875
RIVM_M081893	SAMN31435230	PRJNA893875
RIVM_M081941	SAMN31435240	PRJNA893875
RIVM_M081932	SAMN31435237	PRJNA893875
RIVM_M081978	SAMN31435247	PRJNA893875
RIVM_M081939	SAMN31435239	PRJNA893875
RIVM_M080215	SAMN31435197	PRJNA893875
RIVM_M079731	SAMN31435165	PRJNA893875
RIVM_M079733	SAMN31435166	PRJNA893875
RIVM_M079734	SAMN31435167	PRJNA893875
RIVM_M079722	SAMN31435163	PRJNA893875
RIVM_M082127	SAMN50225334	PRJNA1297440
RIVM_M082128	SAMN31435269	PRJNA893875
RIVM_M082069	SAMN50225335	PRJNA1297440
RIVM_M082064	SAMN31435261	PRJNA893875
RIVM_M082067	SAMN31435262	PRJNA893875
RIVM_M080136	SAMN31435176	PRJNA893875
RIVM_M080147	SAMN31435180	PRJNA893875
RIVM_M080170	SAMN31435184	PRJNA893875
RIVM_M082149	SAMN31435279	PRJNA893875
RIVM_M082229	SAMN31435290	PRJNA893875
RIVM_M082230	SAMN31435291	PRJNA893875
RIVM_M082232	SAMN31435292	PRJNA893875
RIVM_M082194	SAMN31435284	PRJNA893875
RIVM_M082208	SAMN50225336	PRJNA1297440
RIVM_M082270	SAMN31435304	PRJNA893875
RIVM_M082271	SAMN31435305	PRJNA893875
RIVM_M082327	SAMN31435315	PRJNA893875
RIVM_M082275	SAMN31435307	PRJNA893875
RIVM_M082285	SAMN31435308	PRJNA893875
RIVM_M082370	SAMN31435319	PRJNA893875
RIVM_M082371	SAMN31435320	PRJNA893875
RIVM_M082372	SAMN50225337	PRJNA1297440
RIVM_M082373	SAMN31435321	PRJNA893875
RIVM_M082394	SAMN31435323	PRJNA893875
RIVM_M082398	SAMN31435324	PRJNA893875
RIVM_M082412	SAMN31435327	PRJNA893875
RIVM_M082426	SAMN31435328	PRJNA893875
RIVM_M082443	SAMN31435331	PRJNA893875
RIVM_M082479	SAMN31435338	PRJNA893875
RIVM_M082521	SAMN31435343	PRJNA893875
RIVM_M082523	SAMN31435344	PRJNA893875
RIVM_M082529	SAMN31435345	PRJNA893875
RIVM_M082534	SAMN31435346	PRJNA893875
RIVM_M082541	SAMN31435348	PRJNA893875
RIVM_M082546	SAMN31435350	PRJNA893875
RIVM_M082560	SAMN31435353	PRJNA893875
RIVM_M082564	SAMN31435354	PRJNA893875
RIVM_M082565	SAMN31435355	PRJNA893875
RIVM_M082566	SAMN31435356	PRJNA893875
RIVM_M082581	SAMN31435358	PRJNA893875
RIVM_M082609	SAMN31435361	PRJNA893875
RIVM_M082615	SAMN31435362	PRJNA893875
RIVM_M082633	SAMN31435363	PRJNA893875
RIVM_M082647	SAMN31435367	PRJNA893875
RIVM_M082648	SAMN31435368	PRJNA893875
RIVM_M082687	SAMN31435372	PRJNA893875
RIVM_M082694	SAMN31435373	PRJNA893875
RIVM_M082699	SAMN31435374	PRJNA893875
RIVM_M082712	SAMN31435376	PRJNA893875
RIVM_M082719	SAMN31435377	PRJNA893875
RIVM_M082754	SAMN31435381	PRJNA893875
RIVM_M082759	SAMN31435383	PRJNA893875
RIVM_M083083	SAMN31435388	PRJNA893875
RIVM_M083117	SAMN31435392	PRJNA893875
RIVM_M083118	SAMN31435393	PRJNA893875
RIVM_M083119	SAMN31435394	PRJNA893875
RIVM_M083126	SAMN31435397	PRJNA893875
RIVM_M083145	SAMN50225338	PRJNA1297440
RIVM_M083156	SAMN31435402	PRJNA893875
RIVM_M083164	SAMN31435405	PRJNA893875
RIVM_M083177	SAMN31435410	PRJNA893875
RIVM_M083181	SAMN31435412	PRJNA893875
RIVM_M083214	SAMN31435416	PRJNA893875
RIVM_M083237	SAMN31435420	PRJNA893875
RIVM_M083267	SAMN31435424	PRJNA893875
RIVM_M083283	SAMN31435426	PRJNA893875
RIVM_M083284	SAMN31435427	PRJNA893875
RIVM_M083323	SAMN31435430	PRJNA893875
RIVM_M083332	SAMN31435432	PRJNA893875
RIVM_M083351	SAMN31435435	PRJNA893875
RIVM_M083357	SAMN31435437	PRJNA893875
RIVM_M083448	SAMN31435447	PRJNA893875
RIVM_M083554	SAMN31435459	PRJNA893875
RIVM_M083603	SAMN31435461	PRJNA893875
RIVM_M083676	SAMN31435467	PRJNA893875
RIVM_M083698	SAMN31435469	PRJNA893875
RIVM_M083708	SAMN31435470	PRJNA893875
RIVM_M083738	SAMN31435478	PRJNA893875
RIVM_M083782	SAMN31435486	PRJNA893875
RIVM_M083787	SAMN31435487	PRJNA893875
RIVM_M083819	SAMN31435491	PRJNA893875
RIVM_M083829	SAMN31435492	PRJNA893875
RIVM_M083875	SAMN31435499	PRJNA893875
RIVM_M083892	SAMN31435501	PRJNA893875
RIVM_M083938	SAMN31435508	PRJNA893875
RIVM_M083952	SAMN31435512	PRJNA893875
RIVM_M083966	SAMN31435515	PRJNA893875
RIVM_M083984	SAMN31435518	PRJNA893875
RIVM_M084024	SAMN31435523	PRJNA893875
RIVM_M084047	SAMN31435526	PRJNA893875
RIVM_M084072	SAMN31435529	PRJNA893875
RIVM_M084087	SAMN31435531	PRJNA893875
RIVM_M084111	SAMN31435533	PRJNA893875
RIVM_M084188	SAMN31435545	PRJNA893875
RIVM_M084223	SAMN31578977	PRJNA897715
RIVM_M084231	SAMN31578981	PRJNA897715
RIVM_M084241	SAMN31578987	PRJNA897715
RIVM_M084251	SAMN31578991	PRJNA897715
RIVM_M084258	SAMN31578996	PRJNA897715
RIVM_M084260	SAMN31578997	PRJNA897715
RIVM_M084261	SAMN31578998	PRJNA897715
RIVM_M084262	SAMN31578999	PRJNA897715
RIVM_M084265	SAMN31579002	PRJNA897715
RIVM_M084268	SAMN31579005	PRJNA897715
RIVM_M084269	SAMN31579006	PRJNA897715
RIVM_M084271	SAMN31579008	PRJNA897715
RIVM_M084276	SAMN31579013	PRJNA897715
RIVM_M084281	SAMN31579017	PRJNA897715
RIVM_M084302	SAMN31579031	PRJNA897715
RIVM_M084317	SAMN31579043	PRJNA897715
RIVM_M084318	SAMN31579044	PRJNA897715
RIVM_M084342	SAMN31579058	PRJNA897715
RIVM_M084410	SAMN31579064	PRJNA897715
RIVM_M084428	SAMN31579081	PRJNA897715
RIVM_M084433	SAMN31579086	PRJNA897715
RIVM_M084434	SAMN31579087	PRJNA897715
RIVM_M084448	SAMN31579098	PRJNA897715
RIVM_M084455	SAMN31579104	PRJNA897715
RIVM_M084469	SAMN31579116	PRJNA897715
RIVM_M084472	SAMN31579119	PRJNA897715
RIVM_M084473	SAMN31579120	PRJNA897715
RIVM_M084474	SAMN31579121	PRJNA897715
RIVM_M084475	SAMN31579122	PRJNA897715
RIVM_M084478	SAMN31579125	PRJNA897715
RIVM_M084480	SAMN31579127	PRJNA897715
RIVM_M084481	SAMN31579128	PRJNA897715
RIVM_M084490	SAMN31579132	PRJNA897715
RIVM_M084493	SAMN31579135	PRJNA897715
RIVM_M084498	SAMN31579139	PRJNA897715
RIVM_M084522	SAMN31579153	PRJNA897715
RIVM_M084526	SAMN31579157	PRJNA897715
RIVM_M084527	SAMN31579158	PRJNA897715
RIVM_M084538	SAMN31579168	PRJNA897715
RIVM_M084539	SAMN31579169	PRJNA897715
RIVM_M084540	SAMN31579170	PRJNA897715
RIVM_M084545	SAMN31579173	PRJNA897715
RIVM_M084555	SAMN31579182	PRJNA897715
RIVM_M084563	SAMN31579189	PRJNA897715
RIVM_M084565	SAMN31579191	PRJNA897715
RIVM_M084577	SAMN31579202	PRJNA897715
RIVM_M084584	SAMN31579208	PRJNA897715
RIVM_M084586	SAMN31579209	PRJNA897715
RIVM_M084589	SAMN31579211	PRJNA897715
RIVM_M084596	SAMN31579216	PRJNA897715
RIVM_M084612	SAMN31579230	PRJNA897715
RIVM_M084619	SAMN31579235	PRJNA897715
RIVM_M084626	SAMN31579237	PRJNA897715
RIVM_M084630	SAMN31579240	PRJNA897715
RIVM_M084631	SAMN31579241	PRJNA897715
RIVM_M084634	SAMN31579244	PRJNA897715
RIVM_M084642	SAMN31579250	PRJNA897715
RIVM_M084646	SAMN31579253	PRJNA897715
RIVM_M084647	SAMN31579254	PRJNA897715
RIVM_M084648	SAMN31579255	PRJNA897715
RIVM_M084649	SAMN31579256	PRJNA897715
RIVM_M084651	SAMN31579258	PRJNA897715
RIVM_M084674	SAMN31579273	PRJNA897715
RIVM_M084732	SAMN31579291	PRJNA897715
RIVM_M084744	SAMN31579303	PRJNA897715
RIVM_M084745	SAMN31579304	PRJNA897715
RIVM_M084750	SAMN31579308	PRJNA897715
RIVM_M084751	SAMN31579309	PRJNA897715
RIVM_M084752	SAMN31579310	PRJNA897715
RIVM_M084770	SAMN31579314	PRJNA897715
RIVM_M084772	SAMN31579315	PRJNA897715
RIVM_M084773	SAMN31579316	PRJNA897715
RIVM_M084787	SAMN31579321	PRJNA897715
RIVM_M084795	SAMN31579328	PRJNA897715
RIVM_M084798	SAMN31579331	PRJNA897715
RIVM_M084808	SAMN31579332	PRJNA897715
RIVM_M084815	SAMN31579339	PRJNA897715
RIVM_M084823	SAMN31579345	PRJNA897715
RIVM_M084839	SAMN31579357	PRJNA897715
RIVM_M084843	SAMN31579360	PRJNA897715
RIVM_M084852	SAMN31579368	PRJNA897715
RIVM_M084859	SAMN31579375	PRJNA897715
RIVM_M084866	SAMN31579382	PRJNA897715
RIVM_M084867	SAMN31579383	PRJNA897715
RIVM_M084877	SAMN31579390	PRJNA897715
RIVM_M084897	SAMN31579410	PRJNA897715
RIVM_M084910	SAMN31579422	PRJNA897715
RIVM_M084917	SAMN31579423	PRJNA897715
RIVM_M084920	SAMN31579426	PRJNA897715
RIVM_M084925	SAMN31579428	PRJNA897715
RIVM_M084926	SAMN31579429	PRJNA897715
RIVM_M084940	SAMN31579439	PRJNA897715
RIVM_M084942	SAMN31579441	PRJNA897715
RIVM_M084943	SAMN31579442	PRJNA897715
RIVM_M084947	SAMN31579446	PRJNA897715
RIVM_M084950	SAMN31579448	PRJNA897715
RIVM_M084955	SAMN31579450	PRJNA897715
RIVM_M084963	SAMN31579455	PRJNA897715
RIVM_M084966	SAMN31579458	PRJNA897715
RIVM_M084972	SAMN31579461	PRJNA897715
RIVM_M084974	SAMN31579463	PRJNA897715
RIVM_M084976	SAMN31579465	PRJNA897715
RIVM_M084978	SAMN31579466	PRJNA897715
RIVM_M084986	SAMN31579473	PRJNA897715
RIVM_M084987	SAMN31579474	PRJNA897715
RIVM_M084994	SAMN31579481	PRJNA897715
RIVM_M084998	SAMN31579483	PRJNA897715
RIVM_M084999	SAMN31579484	PRJNA897715
RIVM_M085003	SAMN31579488	PRJNA897715
RIVM_M085007	SAMN31579490	PRJNA897715
RIVM_M085011	SAMN31579494	PRJNA897715
RIVM_M085146	SAMN31579501	PRJNA897715
RIVM_M085150	SAMN31579504	PRJNA897715
RIVM_M085151	SAMN31579505	PRJNA897715
RIVM_M085156	SAMN31579508	PRJNA897715
RIVM_M085157	SAMN31579509	PRJNA897715
RIVM_M085166	SAMN31579512	PRJNA897715
RIVM_M085167	SAMN31579513	PRJNA897715
RIVM_M085168	SAMN31579514	PRJNA897715
RIVM_M085169	SAMN31579515	PRJNA897715
RIVM_M085201	SAMN31579525	PRJNA897715
RIVM_M085202	SAMN31579526	PRJNA897715
RIVM_M085209	SAMN31579531	PRJNA897715
RIVM_M085210	SAMN31579532	PRJNA897715
RIVM_M085211	SAMN31579533	PRJNA897715
RIVM_M085223	SAMN31579538	PRJNA897715
RIVM_M085239	SAMN31579543	PRJNA897715
RIVM_M085259	SAMN31579547	PRJNA897715
RIVM_M085316	SAMN31579560	PRJNA897715
RIVM_M085346	SAMN31579565	PRJNA897715
RIVM_M085363	SAMN31579568	PRJNA897715
RIVM_M085439	SAMN31579574	PRJNA897715
RIVM_M085501	SAMN31579581	PRJNA897715
RIVM_M085582	SAMN31579595	PRJNA897715
RIVM_M085615	SAMN31579602	PRJNA897715
RIVM_M085625	SAMN31579603	PRJNA897715
RIVM_M085668	SAMN31579611	PRJNA897715
RIVM_M085690	SAMN31579613	PRJNA897715
RIVM_M085735	SAMN31579616	PRJNA897715
RIVM_M085751	SAMN31579619	PRJNA897715
RIVM_M085754	SAMN31579620	PRJNA897715
RIVM_M085793	SAMN31579626	PRJNA897715
RIVM_M085896	SAMN31579636	PRJNA897715
RIVM_M085908	SAMN31579639	PRJNA897715
RIVM_M085925	SAMN31579643	PRJNA897715
RIVM_M085987	SAMN31579650	PRJNA897715
RIVM_M085997	SAMN31579652	PRJNA897715
RIVM_M086116	SAMN31579661	PRJNA897715
RIVM_M086122	SAMN31579663	PRJNA897715
RIVM_M086123	SAMN31579664	PRJNA897715
RIVM_M086134	SAMN31579666	PRJNA897715
RIVM_M086136	SAMN31579667	PRJNA897715
RIVM_M086139	SAMN31579669	PRJNA897715
RIVM_M086147	SAMN31579672	PRJNA897715
RIVM_M086159	SAMN31579678	PRJNA897715
RIVM_M086161	SAMN31579680	PRJNA897715
RIVM_M086175	SAMN31579687	PRJNA897715
RIVM_M086187	SAMN31579694	PRJNA897715
RIVM_M086192	SAMN31579699	PRJNA897715
RIVM_M086193	SAMN31579700	PRJNA897715
RIVM_M086194	SAMN31579701	PRJNA897715
RIVM_M086200	SAMN31579706	PRJNA897715
RIVM_M086203	SAMN31579709	PRJNA897715
RIVM_M086216	SAMN31579720	PRJNA897715
RIVM_M086225	SAMN31579728	PRJNA897715
RIVM_M086269	SAMN31579756	PRJNA897715
RIVM_M086272	SAMN31579759	PRJNA897715
RIVM_M086274	SAMN31579760	PRJNA897715
RIVM_M086289	SAMN31579773	PRJNA897715
RIVM_M086290	SAMN31579774	PRJNA897715
RIVM_M086291	SAMN31579775	PRJNA897715
RIVM_M086304	SAMN31579786	PRJNA897715
RIVM_M086321	SAMN31579798	PRJNA897715
RIVM_M086322	SAMN31579799	PRJNA897715
RIVM_M086338	SAMN31579812	PRJNA897715
RIVM_M086341	SAMN31579814	PRJNA897715
RIVM_M086345	SAMN31579818	PRJNA897715
RIVM_M086348	SAMN31579820	PRJNA897715
RIVM_M086364	SAMN31579833	PRJNA897715
RIVM_M086713	SAMN31767461	PRJNA902678
RIVM_M086716	SAMN31767464	PRJNA902678
RIVM_M086724	SAMN31767471	PRJNA902678
RIVM_M086728	SAMN31767474	PRJNA902678
RIVM_M086739	SAMN31767481	PRJNA902678
RIVM_M086747	SAMN31767487	PRJNA902678
RIVM_M086762	SAMN31767501	PRJNA902678
RIVM_M086771	SAMN31767510	PRJNA902678
RIVM_M086783	SAMN31767520	PRJNA902678
RIVM_M086791	SAMN31767527	PRJNA902678
RIVM_M086793	SAMN31767528	PRJNA902678
RIVM_M086800	SAMN31767534	PRJNA902678
RIVM_M086804	SAMN31767536	PRJNA902678
RIVM_M086806	SAMN31767538	PRJNA902678
RIVM_M086807	SAMN31767539	PRJNA902678
RIVM_M086808	SAMN31767540	PRJNA902678
RIVM_M086811	SAMN31767543	PRJNA902678
RIVM_M086814	SAMN31767546	PRJNA902678
RIVM_M086833	SAMN31767555	PRJNA902678
RIVM_M086838	SAMN31767559	PRJNA902678
RIVM_M086857	SAMN31767573	PRJNA902678
RIVM_M086858	SAMN31767574	PRJNA902678
RIVM_M086862	SAMN31767576	PRJNA902678
RIVM_M086871	SAMN31767584	PRJNA902678
RIVM_M086904	SAMN31767604	PRJNA902678
RIVM_M086907	SAMN31767606	PRJNA902678
RIVM_M086912	SAMN31767610	PRJNA902678
RIVM_M086915	SAMN31767613	PRJNA902678
RIVM_M086916	SAMN31767614	PRJNA902678
RIVM_M086919	SAMN31767617	PRJNA902678
RIVM_M086923	SAMN31767621	PRJNA902678
RIVM_M086942	SAMN31767632	PRJNA902678
RIVM_M086946	SAMN31767634	PRJNA902678
RIVM_M086952	SAMN31767638	PRJNA902678
RIVM_M086957	SAMN31767642	PRJNA902678
RIVM_M086959	SAMN31767644	PRJNA902678
RIVM_M086961	SAMN31767646	PRJNA902678
RIVM_M086962	SAMN31767647	PRJNA902678
RIVM_M086968	SAMN31767651	PRJNA902678
RIVM_M086973	SAMN31767654	PRJNA902678
RIVM_M086974	SAMN31767655	PRJNA902678
RIVM_M086975	SAMN31767656	PRJNA902678
RIVM_M086976	SAMN31767657	PRJNA902678
RIVM_M086985	SAMN31767663	PRJNA902678
RIVM_M087003	SAMN31767674	PRJNA902678
RIVM_M087014	SAMN31767685	PRJNA902678
RIVM_M087017	SAMN31767688	PRJNA902678
RIVM_M087023	SAMN31767694	PRJNA902678
RIVM_M087024	SAMN31767695	PRJNA902678
RIVM_M087025	SAMN31767696	PRJNA902678
RIVM_M087031	SAMN31767699	PRJNA902678
RIVM_M087034	SAMN31767700	PRJNA902678
RIVM_M087041	SAMN31767706	PRJNA902678
RIVM_M087046	SAMN31767710	PRJNA902678
RIVM_M087048	SAMN31767711	PRJNA902678
RIVM_M087054	SAMN31767717	PRJNA902678
RIVM_M087055	SAMN31767718	PRJNA902678
RIVM_M087060	SAMN31767723	PRJNA902678
RIVM_M087081	SAMN31767740	PRJNA902678
RIVM_M087082	SAMN31767741	PRJNA902678
RIVM_M087083	SAMN31767742	PRJNA902678
RIVM_M087087	SAMN31767746	PRJNA902678
RIVM_M087092	SAMN50225339	PRJNA1297440
RIVM_M087095	SAMN31767753	PRJNA902678
RIVM_M087108	SAMN31767759	PRJNA902678
RIVM_M087120	SAMN31767770	PRJNA902678
RIVM_M087122	SAMN31767772	PRJNA902678
RIVM_M087123	SAMN31767773	PRJNA902678
RIVM_M087136	SAMN31767784	PRJNA902678
RIVM_M087141	SAMN31767788	PRJNA902678
RIVM_M087154	SAMN31767798	PRJNA902678
RIVM_M087158	SAMN31767801	PRJNA902678
RIVM_M087159	SAMN31767802	PRJNA902678
RIVM_M087165	SAMN31767807	PRJNA902678
RIVM_M087166	SAMN31767808	PRJNA902678
RIVM_M087173	SAMN31767813	PRJNA902678
RIVM_M087177	SAMN31767817	PRJNA902678
RIVM_M087178	SAMN31767818	PRJNA902678
RIVM_M087181	SAMN31767820	PRJNA902678
RIVM_M087184	SAMN31767823	PRJNA902678
RIVM_M087195	SAMN31767831	PRJNA902678
RIVM_M087200	SAMN31767835	PRJNA902678
RIVM_M087208	SAMN31767842	PRJNA902678
RIVM_M087215	SAMN31767847	PRJNA902678
RIVM_M087216	SAMN31767848	PRJNA902678
RIVM_M087220	SAMN31767852	PRJNA902678
RIVM_M087224	SAMN31767856	PRJNA902678
RIVM_M087226	SAMN31767858	PRJNA902678
RIVM_M087229	SAMN31767861	PRJNA902678
RIVM_M087242	SAMN31767866	PRJNA902678
RIVM_M087259	SAMN31767874	PRJNA902678
RIVM_M087260	SAMN31767875	PRJNA902678
RIVM_M087266	SAMN31767876	PRJNA902678
RIVM_M087288	SAMN31767881	PRJNA902678
RIVM_M087290	SAMN31767883	PRJNA902678
RIVM_M087326	SAMN31767889	PRJNA902678
RIVM_M087357	SAMN31767893	PRJNA902678
RIVM_M087383	SAMN31767898	PRJNA902678
RIVM_M087460	SAMN31767913	PRJNA902678
RIVM_M087525	SAMN31767923	PRJNA902678
RIVM_M087560	SAMN31767930	PRJNA902678
RIVM_M087584	SAMN31767936	PRJNA902678
RIVM_M087598	SAMN31767937	PRJNA902678
RIVM_M087624	SAMN31767941	PRJNA902678
RIVM_M087631	SAMN31767943	PRJNA902678
RIVM_M087633	SAMN31767944	PRJNA902678
RIVM_M087639	SAMN31767948	PRJNA902678
RIVM_M087686	SAMN31767958	PRJNA902678
RIVM_M087750	SAMN31767963	PRJNA902678
RIVM_M087765	SAMN31767965	PRJNA902678
RIVM_M087777	SAMN31767967	PRJNA902678
RIVM_M087811	SAMN31767972	PRJNA902678
RIVM_M087824	SAMN31767974	PRJNA902678
RIVM_M087847	SAMN31767977	PRJNA902678
RIVM_M087848	SAMN31767978	PRJNA902678
RIVM_M087876	SAMN31767984	PRJNA902678
RIVM_M087892	SAMN31767987	PRJNA902678
RIVM_M087900	SAMN31767988	PRJNA902678
RIVM_M088014	SAMN31768001	PRJNA902678
RIVM_M088019	SAMN31768003	PRJNA902678
RIVM_M088023	SAMN31768004	PRJNA902678
RIVM_M088028	SAMN31768005	PRJNA902678
RIVM_M088105	SAMN31768021	PRJNA902678
RIVM_M088125	SAMN31768024	PRJNA902678
RIVM_M088126	SAMN31768025	PRJNA902678
RIVM_M088130	SAMN31768027	PRJNA902678
RIVM_M088131	SAMN31768028	PRJNA902678
RIVM_M088186	SAMN31768037	PRJNA902678
RIVM_M088244	SAMN31768046	PRJNA902678
RIVM_M088260	SAMN31768051	PRJNA902678
RIVM_M088276	SAMN31768053	PRJNA902678
RIVM_M088305	SAMN31768061	PRJNA902678
RIVM_M088383	SAMN31768072	PRJNA902678
RIVM_M088391	SAMN31768073	PRJNA902678
RIVM_M088395	SAMN31768074	PRJNA902678
RIVM_M088409	SAMN31768076	PRJNA902678
RIVM_M088430	SAMN31768082	PRJNA902678
RIVM_M088511	SAMN31768095	PRJNA902678
RIVM_M088527	SAMN31768099	PRJNA902678
RIVM_M088530	SAMN31768100	PRJNA902678
RIVM_M088540	SAMN31768101	PRJNA902678
RIVM_M088579	SAMN31768105	PRJNA902678
RIVM_M088597	SAMN31768109	PRJNA902678
RIVM_M088683	SAMN31768122	PRJNA902678
RIVM_M088693	SAMN31768126	PRJNA902678
RIVM_M088705	SAMN31768129	PRJNA902678
RIVM_M088707	SAMN31768130	PRJNA902678
RIVM_M088783	SAMN31768139	PRJNA902678
RIVM_M088805	SAMN31768145	PRJNA902678
RIVM_M088810	SAMN31768146	PRJNA902678
RIVM_M088837	SAMN31768152	PRJNA902678
RIVM_M088857	SAMN31768156	PRJNA902678
RIVM_M088876	SAMN31768159	PRJNA902678
RIVM_M088890	SAMN31768162	PRJNA902678
RIVM_M088919	SAMN31768166	PRJNA902678
RIVM_M088950	SAMN31768173	PRJNA902678
RIVM_M088986	SAMN31768179	PRJNA902678
RIVM_M089000	SAMN31768180	PRJNA902678
RIVM_M089024	SAMN31768184	PRJNA902678
RIVM_M089028	SAMN31768185	PRJNA902678
RIVM_M089050	SAMN31768187	PRJNA902678
RIVM_M089054	SAMN31768188	PRJNA902678
RIVM_M089167	SAMN31768206	PRJNA902678
RIVM_M089368	SAMN31768227	PRJNA902678
RIVM_M089375	SAMN31768228	PRJNA902678
RIVM_M089415	SAMN31768234	PRJNA902678
RIVM_M089443	SAMN31768244	PRJNA902678
RIVM_M089732	SAMN31768258	PRJNA902678
RIVM_M089733	SAMN31768259	PRJNA902678
RIVM_M089745	SAMN31768260	PRJNA902678
RIVM_M089754	SAMN31768262	PRJNA902678
RIVM_M089787	SAMN31768268	PRJNA902678
RIVM_M089793	SAMN31768269	PRJNA902678
RIVM_M089813	SAMN31768273	PRJNA902678
RIVM_M089851	SAMN31768279	PRJNA902678
RIVM_M089878	SAMN31768281	PRJNA902678
RIVM_M089897	SAMN31768282	PRJNA902678
RIVM_M089910	SAMN31768283	PRJNA902678
RIVM_M089937	SAMN31768285	PRJNA902678
RIVM_M089972	SAMN31768291	PRJNA902678
RIVM_M089980	SAMN31768293	PRJNA902678
RIVM_M089984	SAMN31768294	PRJNA902678
RIVM_M090028	SAMN31768302	PRJNA902678
RIVM_M090131	SAMN31768316	PRJNA902678
RIVM_M090153	SAMN31768319	PRJNA902678
RIVM_M090156	SAMN31768320	PRJNA902678
RIVM_M090179	SAMN31768322	PRJNA902678
RIVM_M090191	SAMN31768324	PRJNA902678
RIVM_M090211	SAMN31768327	PRJNA902678
RIVM_M090216	SAMN31768329	PRJNA902678
RIVM_M090228	SAMN31768332	PRJNA902678
RIVM_M090241	SAMN31768334	PRJNA902678
RIVM_M090286	SAMN31768337	PRJNA902678
RIVM_M090389	SAMN31768343	PRJNA902678
RIVM_M090395	SAMN31768345	PRJNA902678
RIVM_M090500	SAMN31768352	PRJNA902678
RIVM_M090511	SAMN31768355	PRJNA902678
RIVM_M090523	SAMN31768356	PRJNA902678
RIVM_M090547	SAMN31768363	PRJNA902678
RIVM_M090938	SAMN31768374	PRJNA902678
RIVM_M090996	SAMN31768379	PRJNA902678
RIVM_M091053	SAMN31768387	PRJNA902678
RIVM_M091144	SAMN50225340	PRJNA1297440
RIVM_M091178	SAMN50225341	PRJNA1297440
RIVM_M091192	SAMN50225342	PRJNA1297440
RIVM_M091196	SAMN50225343	PRJNA1297440
RIVM_M091200	SAMN50225344	PRJNA1297440
RIVM_M091202	SAMN50225345	PRJNA1297440
RIVM_M091207	SAMN50225346	PRJNA1297440
RIVM_M091216	SAMN50225347	PRJNA1297440
RIVM_M091264	SAMN50225348	PRJNA1297440
RIVM_M091302	SAMN50225349	PRJNA1297440
RIVM_M091346	SAMN50225350	PRJNA1297440
RIVM_M091350	SAMN50225351	PRJNA1297440
RIVM_M091352	SAMN50225352	PRJNA1297440
RIVM_M091358	SAMN50225353	PRJNA1297440
RIVM_M091410	SAMN50225354	PRJNA1297440
RIVM_M091439	SAMN50225355	PRJNA1297440
RIVM_M091505	SAMN50225356	PRJNA1297440
RIVM_M091531	SAMN50225357	PRJNA1297440
RIVM_M091547	SAMN50225358	PRJNA1297440
RIVM_M091553	SAMN50225359	PRJNA1297440
RIVM_M091571	SAMN50225360	PRJNA1297440
RIVM_M091612	SAMN50225361	PRJNA1297440
RIVM_M091662	SAMN50225362	PRJNA1297440
RIVM_M091754	SAMN50225363	PRJNA1297440
RIVM_M091819	SAMN50225364	PRJNA1297440
RIVM_M091834	SAMN50225365	PRJNA1297440
RIVM_M091851	SAMN50225366	PRJNA1297440
RIVM_M091895	SAMN50225367	PRJNA1297440
RIVM_M091922	SAMN50225368	PRJNA1297440
RIVM_M091930	SAMN50225369	PRJNA1297440
RIVM_M091977	SAMN50225370	PRJNA1297440
RIVM_M092027	SAMN50225371	PRJNA1297440
RIVM_M092088	SAMN50225372	PRJNA1297440
RIVM_M092090	SAMN50225373	PRJNA1297440
RIVM_M092097	SAMN50225374	PRJNA1297440
RIVM_M092205	SAMN50225375	PRJNA1297440
RIVM_M092274	SAMN50225376	PRJNA1297440
RIVM_M092321	SAMN50225377	PRJNA1297440
RIVM_M092325	SAMN50225378	PRJNA1297440
RIVM_M092335	SAMN50225379	PRJNA1297440
RIVM_M092358	SAMN50225380	PRJNA1297440
RIVM_M092471	SAMN50225381	PRJNA1297440
RIVM_M092567	SAMN50225382	PRJNA1297440
RIVM_M092586	SAMN50225383	PRJNA1297440
RIVM_M092636	SAMN50225384	PRJNA1297440
RIVM_M092715	SAMN50225385	PRJNA1297440
RIVM_M092752	SAMN50225386	PRJNA1297440
RIVM_M092789	SAMN50225387	PRJNA1297440
RIVM_M092809	SAMN50225388	PRJNA1297440
RIVM_M093395	SAMN50225389	PRJNA1297440
RIVM_M093424	SAMN50225390	PRJNA1297440
RIVM_M093531	SAMN50225391	PRJNA1297440
RIVM_M093532	SAMN50225392	PRJNA1297440
RIVM_M093533	SAMN50225393	PRJNA1297440
RIVM_M093595	SAMN50225394	PRJNA1297440
RIVM_M093632	SAMN50225395	PRJNA1297440
RIVM_M093730	SAMN50225396	PRJNA1297440
RIVM_M093788	SAMN50225397	PRJNA1297440
RIVM_M093790	SAMN50225398	PRJNA1297440
RIVM_M093866	SAMN50225399	PRJNA1297440
RIVM_M093983	SAMN50225400	PRJNA1297440
RIVM_M093995	SAMN50225401	PRJNA1297440
RIVM_M094003	SAMN50225402	PRJNA1297440
RIVM_M094036	SAMN50225403	PRJNA1297440
RIVM_M094085	SAMN50225404	PRJNA1297440
RIVM_M094124	SAMN50225405	PRJNA1297440
RIVM_M094177	SAMN50225406	PRJNA1297440
RIVM_M094215	SAMN50225407	PRJNA1297440
RIVM_M094251	SAMN50225408	PRJNA1297440
RIVM_M094275	SAMN50225409	PRJNA1297440
RIVM_M094368	SAMN50225410	PRJNA1297440
RIVM_M094548	SAMN50225411	PRJNA1297440
RIVM_M094569	SAMN50225412	PRJNA1297440
RIVM_M094600	SAMN50225413	PRJNA1297440
RIVM_M094724	SAMN50225414	PRJNA1297440
RIVM_M094759	SAMN50225415	PRJNA1297440
RIVM_M094768	SAMN50225416	PRJNA1297440
RIVM_M094799	SAMN50225417	PRJNA1297440
RIVM_M094841	SAMN50225418	PRJNA1297440
RIVM_M094926	SAMN50225419	PRJNA1297440
RIVM_M095016	SAMN50225420	PRJNA1297440
RIVM_M095036	SAMN50225421	PRJNA1297440
RIVM_M095136	SAMN50225422	PRJNA1297440
RIVM_M095182	SAMN50225423	PRJNA1297440
RIVM_M095223	SAMN50225424	PRJNA1297440
RIVM_M095242	SAMN50225425	PRJNA1297440
RIVM_M095509	SAMN50225426	PRJNA1297440
RIVM_M095523	SAMN50225427	PRJNA1297440
RIVM_M095531	SAMN50225428	PRJNA1297440
RIVM_M095683	SAMN50225429	PRJNA1297440
RIVM_M095754	SAMN50225430	PRJNA1297440
RIVM_M095760	SAMN50225431	PRJNA1297440

## Sheet: BioProjects with WGS data
Row Labels	Count of Key
PRJNA1297440	203
PRJNA880488	233
PRJNA881825	73
PRJNA882630	230
PRJNA884191	188
PRJNA891627	235
PRJNA893875	216
PRJNA897715	179
PRJNA902678	201
Grand Total	1758
